# Supplementary material for: A recyclable stereoauxiliary aminocatalyzed strategy for one-pot synthesis of indolizine-2-carbaldehydes
Source: Commun Chem. 2023 Feb 23;6:40. doi: 10.1038/s42004-023-00828-2 (PMC9950359; doi:10.1038/s42004-023-00828-2)
Supplement: Supplementary file 4 — Supplementary Data 2 [file 42004_2023_828_MOESM4_ESM.cif]

 
data_kui1138_21
 
_audit_creation_method            'SHELXL-2018/3'
_shelx_SHELXL_version_number      '2018/3'
_chemical_name_systematic         ?
_chemical_name_common             ?
_chemical_melting_point           ?
_chemical_formula_moiety         
 'C21 H15 N O'
_chemical_formula_sum
 'C21 H15 N O' 
_chemical_formula_weight          297.34

loop_
 _atom_type_symbol
 _atom_type_description
 _atom_type_scat_dispersion_real
 _atom_type_scat_dispersion_imag
 _atom_type_scat_source
 'C'  'C'   0.0033   0.0016
 'International Tables Vol C Tables 4.2.6.8 and 6.1.1.4'
 'H'  'H'   0.0000   0.0000
 'International Tables Vol C Tables 4.2.6.8 and 6.1.1.4'
 'N'  'N'   0.0061   0.0033
 'International Tables Vol C Tables 4.2.6.8 and 6.1.1.4'
 'O'  'O'   0.0106   0.0060
 'International Tables Vol C Tables 4.2.6.8 and 6.1.1.4'
 
_space_group_crystal_system       monoclinic
_space_group_IT_number            14
_space_group_name_H-M_alt         'P 21/c'
_space_group_name_Hall            '-P 2ybc'
 
_shelx_space_group_comment
;
The symmetry employed for this shelxl refinement is uniquely defined
by the following loop, which should always be used as a source of
symmetry information in preference to the above space-group names.
They are only intended as comments.
;
 
loop_
 _space_group_symop_operation_xyz
 'x, y, z'
 '-x, y+1/2, -z+1/2'
 '-x, -y, -z'
 'x, -y-1/2, z-1/2'
 
_cell_length_a                    12.1006(5)
_cell_length_b                    16.4078(6)
_cell_length_c                    7.6031(3)
_cell_angle_alpha                 90
_cell_angle_beta                  96.3910(10)
_cell_angle_gamma                 90
_cell_volume                      1500.17(10)
_cell_formula_units_Z             4
_cell_measurement_temperature     133(2)
_cell_measurement_reflns_used     279
_cell_measurement_theta_min       3.6092
_cell_measurement_theta_max       20.7064
 
_exptl_crystal_description        block
_exptl_crystal_colour             yellow
_exptl_crystal_density_meas       ?
_exptl_crystal_density_method     ?
_exptl_crystal_density_diffrn     1.316          
_exptl_crystal_F_000              624
_exptl_transmission_factor_min    ?
_exptl_transmission_factor_max    ?
_exptl_crystal_size_max           0.398
_exptl_crystal_size_mid           0.141
_exptl_crystal_size_min           0.088
_exptl_absorpt_coefficient_mu     0.081
_shelx_estimated_absorpt_T_min    0.969
_shelx_estimated_absorpt_T_max    0.993
_exptl_absorpt_correction_type    multi-scan
_exptl_absorpt_correction_T_min   0.96
_exptl_absorpt_correction_T_max   0.99
_exptl_absorpt_process_details    'SADABS-2016/2 (Bruker AXS, 2016)'
_exptl_absorpt_special_details    ?
_diffrn_ambient_temperature       133(2)
_diffrn_radiation_wavelength      0.71073
_diffrn_radiation_type            MoK\a
_diffrn_source                    'Microfocus sealed tube'
_diffrn_measurement_device_type   'Bruker D8 Quest'
_diffrn_measurement_method        '\f and \w scans'
_diffrn_detector_area_resol_mean  7.3910
_diffrn_reflns_number             35898
_diffrn_reflns_av_unetI/netI      0.0288
_diffrn_reflns_av_R_equivalents   0.0590
_diffrn_reflns_limit_h_min        -15
_diffrn_reflns_limit_h_max        15
_diffrn_reflns_limit_k_min        -21
_diffrn_reflns_limit_k_max        21
_diffrn_reflns_limit_l_min        -9
_diffrn_reflns_limit_l_max        10
_diffrn_reflns_theta_min          2.100
_diffrn_reflns_theta_max          27.905
_diffrn_reflns_theta_full         25.242
_diffrn_measured_fraction_theta_max   1.000
_diffrn_measured_fraction_theta_full  1.000
_diffrn_reflns_Laue_measured_fraction_max    1.000
_diffrn_reflns_Laue_measured_fraction_full   1.000
_diffrn_reflns_point_group_measured_fraction_max   1.000
_diffrn_reflns_point_group_measured_fraction_full  1.000
_reflns_number_total              3570
_reflns_number_gt                 2773
_reflns_threshold_expression      'I > 2\s(I)'
_reflns_Friedel_coverage          0.000
_reflns_Friedel_fraction_max      .
_reflns_Friedel_fraction_full     .
 
_reflns_special_details
;
 Reflections were merged by SHELXL according to the crystal
 class for the calculation of statistics and refinement.
 
 _reflns_Friedel_fraction is defined as the number of unique
 Friedel pairs measured divided by the number that would be
 possible theoretically, ignoring centric projections and
 systematic absences.
;
 
_computing_data_collection        'Bruker Instrument Service vV6.2.10'
_computing_cell_refinement        'SAINT V8.40A (Bruker Nano, Inc., 2019)'
_computing_data_reduction         'SAINT V8.40A (Bruker Nano, Inc., 2019)'
_computing_structure_solution     'SHELXT-2018/2 (Sheldrick, 2018)'
_computing_structure_refinement 'SHELXL-2018/3 (Sheldrick, 2018)'
_computing_molecular_graphics     'DIAMOND (Brandenburg, 2012)'
_computing_publication_material   'SHELXL-2018/3 (Sheldrick, 2018)'
_refine_special_details           ?
_refine_ls_structure_factor_coef  Fsqd
_refine_ls_matrix_type            full
_refine_ls_weighting_scheme       calc
_refine_ls_weighting_details
'w=1/[\s^2^(Fo^2^)+(0.0336P)^2^+0.5145P] where P=(Fo^2^+2Fc^2^)/3'
_atom_sites_solution_primary      ?
_atom_sites_solution_secondary    ?
_atom_sites_solution_hydrogens    geom
_refine_ls_hydrogen_treatment     constr
_refine_ls_extinction_method      none
_refine_ls_extinction_coef        .
_refine_ls_number_reflns          3570
_refine_ls_number_parameters      221
_refine_ls_number_restraints      0
_refine_ls_R_factor_all           0.0615
_refine_ls_R_factor_gt            0.0431
_refine_ls_wR_factor_ref          0.0988
_refine_ls_wR_factor_gt           0.0906
_refine_ls_goodness_of_fit_ref    1.080
_refine_ls_restrained_S_all       1.080
_refine_ls_shift/su_max           0.000
_refine_ls_shift/su_mean          0.000
 
loop_
 _atom_site_label
 _atom_site_type_symbol
 _atom_site_fract_x
 _atom_site_fract_y
 _atom_site_fract_z
 _atom_site_U_iso_or_equiv
 _atom_site_adp_type
 _atom_site_occupancy
 _atom_site_site_symmetry_order  
 _atom_site_calc_flag
 _atom_site_refinement_flags_posn
 _atom_site_refinement_flags_adp
 _atom_site_refinement_flags_occupancy
 _atom_site_disorder_assembly
 _atom_site_disorder_group
O1A O 0.49296(15) 0.84857(11) 0.8201(2) 0.0320(6) Uani 0.556(3) 1 d . . P A 1
C1A C 0.5873(7) 0.8311(8) 0.7799(18) 0.0202(12) Uani 0.556(3) 1 d . . P A 1
H1A H 0.641723 0.872908 0.782790 0.024 Uiso 0.556(3) 1 calc R U P A 1
N1A N 0.62905(10) 0.61434(7) 0.68517(15) 0.0221(3) Uani 0.556(3) 1 d . . P A 1
C8A C 0.73182(10) 0.64947(7) 0.65781(15) 0.0230(3) Uani 0.556(3) 1 d . . P A 1
O1B O 0.59824(19) 0.89330(13) 0.7537(3) 0.0321(7) Uani 0.444(3) 1 d . . P A 2
C1B C 0.5611(10) 0.8236(11) 0.781(2) 0.0202(12) Uani 0.444(3) 1 d . . P A 2
H1B H 0.495075 0.818604 0.837169 0.024 Uiso 0.444(3) 1 calc R U P A 2
C8B C 0.62905(10) 0.61434(7) 0.68517(15) 0.0221(3) Uani 0.444(3) 1 d . . P A 2
N1B N 0.73182(10) 0.64947(7) 0.65781(15) 0.0230(3) Uani 0.444(3) 1 d . . P A 2
C2 C 0.61757(11) 0.74898(8) 0.72854(16) 0.0223(3) Uani 1 1 d . . . . .
C3 C 0.55801(11) 0.67506(7) 0.72835(16) 0.0220(3) Uani 1 1 d . . . . .
C4 C 0.61155(13) 0.53073(8) 0.65525(18) 0.0299(3) Uani 1 1 d . . . . .
H4 H 0.542590 0.506608 0.674755 0.036 Uiso 1 1 calc R U . A 1
C5 C 0.69306(14) 0.48462(9) 0.5986(2) 0.0363(4) Uani 1 1 d . . . . .
H5 H 0.681439 0.427870 0.579864 0.044 Uiso 1 1 calc R U . . .
C6 C 0.79595(13) 0.52021(9) 0.56680(19) 0.0346(3) Uani 1 1 d . . . . .
H6 H 0.851847 0.487361 0.524050 0.042 Uiso 1 1 calc R U . . .
C7 C 0.81499(12) 0.60043(9) 0.59688(18) 0.0290(3) Uani 1 1 d . . . . .
H7 H 0.884409 0.623666 0.576901 0.035 Uiso 1 1 calc R U . A 1
C9 C 0.72619(11) 0.73250(8) 0.68741(17) 0.0225(3) Uani 1 1 d . . . . .
C10 C 0.44161(11) 0.66092(8) 0.75858(17) 0.0236(3) Uani 1 1 d . . . . .
C11 C 0.35643(11) 0.70604(8) 0.66536(18) 0.0274(3) Uani 1 1 d . . . . .
H11 H 0.373759 0.745791 0.581807 0.033 Uiso 1 1 calc R U . . .
C12 C 0.24691(12) 0.69310(9) 0.69421(19) 0.0323(3) Uani 1 1 d . . . . .
H12 H 0.189525 0.724222 0.630531 0.039 Uiso 1 1 calc R U . . .
C13 C 0.22014(13) 0.63515(10) 0.8151(2) 0.0368(4) Uani 1 1 d . . . . .
H13 H 0.144762 0.626444 0.834105 0.044 Uiso 1 1 calc R U . . .
C14 C 0.30380(13) 0.59013(9) 0.9078(2) 0.0363(4) Uani 1 1 d . . . . .
H14 H 0.285848 0.550310 0.990799 0.044 Uiso 1 1 calc R U . . .
C15 C 0.41364(12) 0.60277(8) 0.88036(18) 0.0292(3) Uani 1 1 d . . . . .
H15 H 0.470600 0.571595 0.944964 0.035 Uiso 1 1 calc R U . . .
C16 C 0.82090(11) 0.78827(8) 0.68263(17) 0.0232(3) Uani 1 1 d . . . . .
C17 C 0.80872(11) 0.86251(8) 0.59243(17) 0.0257(3) Uani 1 1 d . . . . .
H17 H 0.738492 0.876999 0.532076 0.031 Uiso 1 1 calc R U . . .
C18 C 0.89792(12) 0.91511(9) 0.5901(2) 0.0321(3) Uani 1 1 d . . . . .
H18 H 0.888468 0.965451 0.528572 0.039 Uiso 1 1 calc R U . . .
C19 C 1.00071(12) 0.89483(9) 0.6769(2) 0.0345(3) Uani 1 1 d . . . . .
H19 H 1.061855 0.930972 0.674472 0.041 Uiso 1 1 calc R U . . .
C20 C 1.01426(12) 0.82161(9) 0.76749(19) 0.0324(3) Uani 1 1 d . . . . .
H20 H 1.084720 0.807652 0.827769 0.039 Uiso 1 1 calc R U . . .
C21 C 0.92535(11) 0.76878(8) 0.77031(18) 0.0269(3) Uani 1 1 d . . . . .
H21 H 0.935373 0.718654 0.832571 0.032 Uiso 1 1 calc R U . . .
 
loop_
 _atom_site_aniso_label
 _atom_site_aniso_U_11
 _atom_site_aniso_U_22
 _atom_site_aniso_U_33
 _atom_site_aniso_U_23
 _atom_site_aniso_U_13
 _atom_site_aniso_U_12
O1A 0.0299(11) 0.0293(10) 0.0368(11) -0.0060(8) 0.0042(8) 0.0067(8)
C1A 0.018(4) 0.023(2) 0.0203(7) 0.0003(13) 0.006(3) -0.003(3)
N1A 0.0266(6) 0.0195(6) 0.0195(6) 0.0000(4) -0.0013(5) 0.0000(5)
C8A 0.0268(6) 0.0225(6) 0.0192(6) 0.0003(5) 0.0000(5) 0.0025(5)
O1B 0.0336(13) 0.0217(13) 0.0410(14) -0.0039(10) 0.0033(10) -0.0018(10)
C1B 0.018(4) 0.023(2) 0.0203(7) 0.0003(13) 0.006(3) -0.003(3)
C8B 0.0266(6) 0.0195(6) 0.0195(6) 0.0000(4) -0.0013(5) 0.0000(5)
N1B 0.0268(6) 0.0225(6) 0.0192(6) 0.0003(5) 0.0000(5) 0.0025(5)
C2 0.0279(7) 0.0212(6) 0.0173(6) 0.0006(5) 0.0001(5) 0.0013(5)
C3 0.0275(7) 0.0206(6) 0.0171(6) 0.0002(5) -0.0007(5) 0.0016(5)
C4 0.0423(8) 0.0222(7) 0.0243(7) -0.0007(5) 0.0003(6) -0.0037(6)
C5 0.0564(10) 0.0201(7) 0.0316(8) -0.0027(6) 0.0012(7) 0.0035(7)
C6 0.0437(9) 0.0310(8) 0.0286(7) -0.0029(6) 0.0014(6) 0.0155(7)
C7 0.0300(7) 0.0324(7) 0.0243(7) -0.0006(6) 0.0012(5) 0.0077(6)
C9 0.0269(7) 0.0212(6) 0.0190(6) 0.0004(5) 0.0008(5) 0.0021(5)
C10 0.0292(7) 0.0215(6) 0.0199(6) -0.0033(5) 0.0018(5) -0.0015(5)
C11 0.0314(7) 0.0274(7) 0.0234(7) -0.0001(5) 0.0030(5) 0.0012(6)
C12 0.0279(7) 0.0379(8) 0.0303(7) -0.0044(6) 0.0003(6) 0.0045(6)
C13 0.0304(8) 0.0410(9) 0.0402(9) -0.0059(7) 0.0090(7) -0.0075(6)
C14 0.0404(9) 0.0333(8) 0.0363(8) 0.0023(6) 0.0092(7) -0.0097(7)
C15 0.0342(8) 0.0254(7) 0.0277(7) 0.0009(6) 0.0013(6) -0.0022(6)
C16 0.0268(7) 0.0232(6) 0.0198(6) -0.0026(5) 0.0037(5) 0.0015(5)
C17 0.0287(7) 0.0250(7) 0.0232(6) -0.0001(5) 0.0017(5) 0.0017(5)
C18 0.0387(8) 0.0252(7) 0.0332(8) 0.0006(6) 0.0071(6) -0.0026(6)
C19 0.0329(8) 0.0362(8) 0.0354(8) -0.0042(6) 0.0079(6) -0.0109(6)
C20 0.0254(7) 0.0421(8) 0.0295(7) -0.0021(6) 0.0021(6) 0.0003(6)
C21 0.0287(7) 0.0288(7) 0.0235(7) 0.0012(5) 0.0037(5) 0.0041(6)
 
_geom_special_details
;
 All esds (except the esd in the dihedral angle between two l.s. planes)
 are estimated using the full covariance matrix.  The cell esds are taken
 into account individually in the estimation of esds in distances, angles
 and torsion angles; correlations between esds in cell parameters are only
 used when they are defined by crystal symmetry.  An approximate (isotropic)
 treatment of cell esds is used for estimating esds involving l.s. planes.
;
 
loop_
 _geom_bond_atom_site_label_1
 _geom_bond_atom_site_label_2
 _geom_bond_distance
 _geom_bond_site_symmetry_2
 _geom_bond_publ_flag
O1A C1A 1.248(11) . ?
C1A C2 1.460(15) . ?
N1A C3 1.3791(17) . ?
N1A C4 1.4028(17) . ?
N1A C8A 1.4069(16) . ?
C8A C9 1.3838(17) . ?
C8A C7 1.4066(17) . ?
O1B C1B 1.255(14) . ?
C1B C2 1.478(19) . ?
C8B C3 1.3791(17) . ?
C8B C4 1.4028(17) . ?
C8B N1B 1.4069(16) . ?
N1B C9 1.3838(17) . ?
N1B C7 1.4066(17) . ?
C2 C9 1.4107(18) . ?
C2 C3 1.4108(18) . ?
C3 C10 1.4706(18) . ?
C4 C5 1.351(2) . ?
C5 C6 1.420(2) . ?
C6 C7 1.351(2) . ?
C9 C16 1.4701(18) . ?
C10 C11 1.3965(19) . ?
C10 C15 1.3972(18) . ?
C11 C12 1.384(2) . ?
C12 C13 1.386(2) . ?
C13 C14 1.382(2) . ?
C14 C15 1.384(2) . ?
C16 C17 1.3975(18) . ?
C16 C21 1.3989(19) . ?
C17 C18 1.3837(19) . ?
C18 C19 1.382(2) . ?
C19 C20 1.385(2) . ?
C20 C21 1.384(2) . ?
 
loop_
 _geom_angle_atom_site_label_1
 _geom_angle_atom_site_label_2
 _geom_angle_atom_site_label_3
 _geom_angle
 _geom_angle_site_symmetry_1
 _geom_angle_site_symmetry_3
 _geom_angle_publ_flag
O1A C1A C2 122.8(6) . . ?
C3 N1A C4 131.16(12) . . ?
C3 N1A C8A 108.90(10) . . ?
C4 N1A C8A 119.77(11) . . ?
C9 C8A C7 131.81(12) . . ?
C9 C8A N1A 108.60(11) . . ?
C7 C8A N1A 119.40(11) . . ?
O1B C1B C2 121.7(9) . . ?
C3 C8B C4 131.16(12) . . ?
C3 C8B N1B 108.90(10) . . ?
C4 C8B N1B 119.77(11) . . ?
C9 N1B C7 131.81(12) . . ?
C9 N1B C8B 108.60(11) . . ?
C7 N1B C8B 119.40(11) . . ?
C9 C2 C3 108.87(11) . . ?
C9 C2 C1A 120.2(3) . . ?
C3 C2 C1A 130.5(3) . . ?
C9 C2 C1B 133.5(4) . . ?
C3 C2 C1B 117.4(4) . . ?
C8B C3 C2 106.82(11) . . ?
N1A C3 C2 106.82(11) . . ?
C8B C3 C10 123.81(11) . . ?
N1A C3 C10 123.81(11) . . ?
C2 C3 C10 129.31(11) . . ?
C5 C4 N1A 119.80(13) . . ?
C5 C4 C8B 119.80(13) . . ?
C4 C5 C6 120.60(13) . . ?
C7 C6 C5 120.52(13) . . ?
C6 C7 C8A 119.88(14) . . ?
C6 C7 N1B 119.88(14) . . ?
N1B C9 C2 106.78(11) . . ?
C8A C9 C2 106.78(11) . . ?
N1B C9 C16 123.79(11) . . ?
C8A C9 C16 123.79(11) . . ?
C2 C9 C16 129.37(12) . . ?
C11 C10 C15 118.61(13) . . ?
C11 C10 C3 120.18(12) . . ?
C15 C10 C3 121.21(12) . . ?
C12 C11 C10 120.27(13) . . ?
C11 C12 C13 120.62(14) . . ?
C14 C13 C12 119.55(14) . . ?
C13 C14 C15 120.29(14) . . ?
C14 C15 C10 120.66(13) . . ?
C17 C16 C21 118.26(12) . . ?
C17 C16 C9 120.98(12) . . ?
C21 C16 C9 120.76(12) . . ?
C18 C17 C16 120.67(13) . . ?
C19 C18 C17 120.37(13) . . ?
C18 C19 C20 119.77(13) . . ?
C21 C20 C19 120.12(13) . . ?
C20 C21 C16 120.82(13) . . ?
 
_refine_diff_density_max    0.146
_refine_diff_density_min   -0.244
_refine_diff_density_rms    0.043

_shelx_res_file
;
TITL kui1138_21 in P2(1)/c
    kui1138_21.res
    created by SHELXL-2018/3 at 12:45:38 on 13-Apr-2021
CELL  0.71073  12.1006  16.4078   7.6031   90.000   96.391   90.000
ZERR    4.000   0.0005   0.0006   0.0003    0.000    0.001    0.000
LATT  1
SYMM -X, 1/2+Y, 1/2-Z
SFAC C H N O
UNIT 84 60 4 4
TEMP -140.150
SIZE 0.088 0.141 0.398
ACTA
L.S. 8
LIST 4
FMAP 2
EADP C1A C1B
EADP N1A C8B
EADP N1B C8A
EXYZ N1A C8B
EXYZ N1B C8A
PLAN 5
WGHT    0.033600    0.514500
FVAR       0.52537   0.55563
PART 1 21
O1A   4    0.492958    0.848573    0.820083    21.00000    0.02993    0.02932 =
         0.03678   -0.00603    0.00423    0.00666
C1A   1    0.587287    0.831065    0.779879    21.00000    0.01842    0.02258 =
         0.02031    0.00030    0.00551   -0.00316
AFIX  43
H1A   2    0.641723    0.872908    0.782790    21.00000   -1.20000
AFIX   0
N1A   3    0.629054    0.614341    0.685173    21.00000    0.02660    0.01946 =
         0.01950    0.00002   -0.00132   -0.00003
C8A   1    0.731822    0.649465    0.657808    21.00000    0.02679    0.02248 =
         0.01925    0.00034   -0.00002    0.00247
PART 2 -21
O1B   4    0.598237    0.893297    0.753695   -21.00000    0.03359    0.02165 =
         0.04102   -0.00390    0.00332   -0.00176
C1B   1    0.561119    0.823575    0.781153   -21.00000    0.01842    0.02258 =
         0.02031    0.00030    0.00551   -0.00316
AFIX  43
H1B   2    0.495075    0.818604    0.837169   -21.00000   -1.20000
AFIX   0
C8B   1    0.629054    0.614341    0.685173   -21.00000    0.02660    0.01946 =
         0.01950    0.00002   -0.00132   -0.00003
N1B   3    0.731822    0.649465    0.657808   -21.00000    0.02679    0.02248 =
         0.01925    0.00034   -0.00002    0.00247
PART 0
C2    1    0.617569    0.748980    0.728537    11.00000    0.02787    0.02116 =
         0.01730    0.00057    0.00012    0.00133
C3    1    0.558013    0.675057    0.728346    11.00000    0.02753    0.02064 =
         0.01707    0.00023   -0.00071    0.00158
C4    1    0.611548    0.530731    0.655247    11.00000    0.04227    0.02224 =
         0.02427   -0.00071    0.00028   -0.00370
AFIX  43
H4    2    0.542590    0.506608    0.674755    11.00000   -1.20000
AFIX   0
C5    1    0.693062    0.484616    0.598596    11.00000    0.05642    0.02006 =
         0.03158   -0.00275    0.00116    0.00348
AFIX  43
H5    2    0.681439    0.427870    0.579864    11.00000   -1.20000
AFIX   0
C6    1    0.795953    0.520207    0.566801    11.00000    0.04366    0.03103 =
         0.02858   -0.00289    0.00137    0.01553
AFIX  43
H6    2    0.851847    0.487361    0.524050    11.00000   -1.20000
AFIX   0
C7    1    0.814987    0.600430    0.596876    11.00000    0.02998    0.03242 =
         0.02426   -0.00060    0.00119    0.00771
AFIX  43
H7    2    0.884409    0.623666    0.576901    11.00000   -1.20000
AFIX   0
C9    1    0.726190    0.732501    0.687413    11.00000    0.02693    0.02122 =
         0.01896    0.00038    0.00081    0.00214
C10   1    0.441611    0.660920    0.758575    11.00000    0.02918    0.02154 =
         0.01993   -0.00329    0.00177   -0.00148
C11   1    0.356433    0.706044    0.665361    11.00000    0.03138    0.02740 =
         0.02338   -0.00006    0.00299    0.00124
AFIX  43
H11   2    0.373759    0.745791    0.581807    11.00000   -1.20000
AFIX   0
C12   1    0.246907    0.693096    0.694206    11.00000    0.02795    0.03790 =
         0.03030   -0.00444    0.00035    0.00453
AFIX  43
H12   2    0.189525    0.724222    0.630531    11.00000   -1.20000
AFIX   0
C13   1    0.220136    0.635152    0.815102    11.00000    0.03039    0.04104 =
         0.04022   -0.00593    0.00900   -0.00749
AFIX  43
H13   2    0.144762    0.626444    0.834105    11.00000   -1.20000
AFIX   0
C14   1    0.303804    0.590126    0.907824    11.00000    0.04039    0.03332 =
         0.03628    0.00227    0.00916   -0.00973
AFIX  43
H14   2    0.285848    0.550310    0.990799    11.00000   -1.20000
AFIX   0
C15   1    0.413643    0.602768    0.880363    11.00000    0.03420    0.02535 =
         0.02768    0.00087    0.00133   -0.00224
AFIX  43
H15   2    0.470600    0.571595    0.944964    11.00000   -1.20000
AFIX   0
C16   1    0.820896    0.788272    0.682626    11.00000    0.02678    0.02324 =
         0.01984   -0.00256    0.00373    0.00146
C17   1    0.808722    0.862507    0.592429    11.00000    0.02866    0.02499 =
         0.02315   -0.00010    0.00170    0.00169
AFIX  43
H17   2    0.738492    0.876999    0.532076    11.00000   -1.20000
AFIX   0
C18   1    0.897925    0.915111    0.590139    11.00000    0.03865    0.02519 =
         0.03315    0.00061    0.00707   -0.00258
AFIX  43
H18   2    0.888468    0.965451    0.528572    11.00000   -1.20000
AFIX   0
C19   1    1.000712    0.894829    0.676923    11.00000    0.03291    0.03617 =
         0.03538   -0.00419    0.00794   -0.01092
AFIX  43
H19   2    1.061855    0.930972    0.674472    11.00000   -1.20000
AFIX   0
C20   1    1.014259    0.821613    0.767489    11.00000    0.02537    0.04215 =
         0.02955   -0.00212    0.00212    0.00030
AFIX  43
H20   2    1.084720    0.807652    0.827769    11.00000   -1.20000
AFIX   0
C21   1    0.925353    0.768783    0.770313    11.00000    0.02870    0.02880 =
         0.02353    0.00122    0.00373    0.00410
AFIX  43
H21   2    0.935373    0.718654    0.832571    11.00000   -1.20000
AFIX   0
HKLF 4


REM  kui1138_21 in P2(1)/c
REM wR2 = 0.0988, GooF = S = 1.080, Restrained GooF = 1.080 for all data
REM R1 = 0.0431 for 2773 Fo > 4sig(Fo) and 0.0615 for all 3570 data
REM 221 parameters refined using 0 restraints

END

WGHT      0.0336      0.5138

REM Highest difference peak  0.146,  deepest hole -0.244,  1-sigma level  0.043
Q1    1   0.8011  0.8343  0.6782  11.00000  0.05    0.15
Q2    1   0.9805  0.9706  0.8185  11.00000  0.05    0.14
Q3    1   0.8209  0.8160  0.6221  11.00000  0.05    0.14
Q4    1   0.6821  0.5002  0.6997  11.00000  0.05    0.14
Q5    1   0.3977  0.6918  0.7433  11.00000  0.05    0.14
;
_shelx_res_checksum   41941

_shelx_hkl_file
;
   0   0   1    0.60    0.40
   0   0   1   -0.30    0.40
   0   0  -1    0.00    0.60
   0   0   1   -0.20    0.50
   0   0   1    0.70    0.40
   0   0   1   -0.70    0.60
   0   0  -1   -0.10    0.40
   0   0  -2 7235.28  126.19
   0   0   2 7181.98  126.09
   0   0   3    1.40    0.90
   0   0   3   -0.60    1.20
   0   0   3    0.30    1.10
   0   0   3   -0.50    0.80
   0   0   3    0.80    0.90
   0   0  -3    0.00    0.90
   0   0  -3   -1.50    1.50
   0   0   3   -0.60    1.30
   0   0  -4   38.10    4.10
   0   0  -4   32.40    3.00
   0   0   4   38.50    4.10
   0   0   4   39.60    3.30
   0   0   4   43.50    5.30
   0   0   4   36.30    4.40
   0   0   4   37.40    2.90
   0   0   4   33.60    2.80
   0   0   5    4.10    2.10
   0   0  -5    3.30    2.60
   0   0  -5    0.50    1.40
   0   0   5    4.20    1.30
   0   0   5    2.70    1.90
   0   0   5    0.70    2.30
   0   0   5    1.90    1.10
   0   0   5    4.20    2.10
   0   0   6   41.20    6.20
   0   0   6   41.50    4.10
   0   0   6   42.40    3.50
   0   0   6   48.70    3.80
   0   0   6   40.40    5.80
   0   0  -6   47.90    6.50
   0   0   6   41.00    5.70
   0   0   7    5.20    1.60
   0   0   7    3.20    2.30
   0   0   7    5.30    2.30
   0   0  -7    8.60    3.30
   0   0   7   10.90    2.20
   0   0   7    8.00    3.00
   0   0   8   40.60    6.70
   0   0   8   34.80    4.20
   0   0  -8   38.60    7.20
   0   0   8   36.00    5.20
   0   0   8   47.60    4.00
   0   0   9   -2.80    1.70
   0   0   9    2.20    2.30
   0   0   9   -2.40    2.10
   0   0  -9    2.20    4.20
   0   0   9    5.40    3.70
   0   1   1   87.99    2.60
   0   1  -1   94.59    2.90
   0   1   1   87.49    3.30
   0   1  -1   83.79    2.90
   0   1   1   83.79    3.10
   0   1  -1   90.09    3.00
   0  -1   1   89.49    2.90
   0  -1   1   84.69    2.90
   0  -1  -1   88.69    3.20
   0  -1  -1   90.39    3.40
   0  -1   1   85.39    2.90
   0  -1   1   84.49    3.00
   0  -1  -1   91.79    2.70
   0   1  -2 1325.27   25.30
   0   1   2 1299.27   25.70
   0   1   2 1325.97   25.40
   0   1   2 1274.07   22.30
   0   1   2 1300.87   22.30
   0   1  -2 1306.87   25.20
   0  -1   2 1314.27   25.00
   0  -1   2 1320.87   24.30
   0  -1   2 1266.67   24.10
   0  -1  -2 1337.07   25.90
   0  -1   2 1275.67   24.10
   0  -1  -2 1296.07   25.20
   0  -1   2 1302.57   25.20
   0   1   3  228.88    5.80
   0   1   3  242.58    8.50
   0   1  -3  231.48    8.50
   0   1   3  215.28    8.60
   0   1   3  218.98    8.40
   0   1   3  228.18    5.90
   0   1   3  235.38    7.10
   0  -1   3  217.28    8.00
   0  -1  -3  226.08    7.00
   0  -1   3  227.88    8.10
   0  -1  -3  222.38    8.60
   0  -1   3  226.88    7.10
   0  -1   3  220.28    8.30
   0  -1   3  246.58    7.30
   0  -1   3  217.58    7.00
   0   1   4  166.88    6.50
   0   1   4  154.48    7.70
   0   1   4  151.88    7.60
   0   1   4  146.69    5.10
   0   1  -4  151.58    7.80
   0   1   4  155.58    5.10
   0   1   4  152.28    8.00
   0  -1   4  163.78    7.80
   0  -1   4  164.48    6.40
   0  -1  -4  150.88    8.10
   0  -1   4  160.28    7.90
   0  -1  -4  156.38    6.30
   0  -1   4  164.48    6.70
   0  -1   4  147.29    7.10
   0  -1   4  153.98    6.30
   0  -1   4  149.39    6.30
   0   1   5   62.89    5.60
   0   1   5   74.79    6.20
   0   1   5   64.49    3.60
   0   1   5   66.49    3.60
   0   1   5   65.59    5.30
   0   1  -5   66.59    5.80
   0   1   5   69.09    5.80
   0  -1  -5   58.99    5.80
   0  -1   5   70.69    5.70
   0  -1   5   65.79    4.30
   0  -1   5   68.59    4.40
   0  -1   5   68.59    5.60
   0  -1  -5   67.29    4.60
   0  -1   5   67.19    5.30
   0  -1   5   66.69    4.60
   0  -1   5   69.09    4.80
   0   1   6    6.50    2.70
   0   1   6    9.90    2.00
   0   1  -6    8.00    3.00
   0   1   6    6.90    2.80
   0   1   6   10.70    3.50
   0   1   6    8.00    1.70
   0   1   6    5.90    2.40
   0  -1  -6    5.50    2.00
   0  -1   6    9.20    4.10
   0  -1  -6   10.30    3.40
   0  -1   6    9.70    2.50
   0  -1   6    6.10    2.80
   0  -1   6   11.40    3.30
   0  -1   6    7.30    2.50
   0  -1   6    6.90    2.10
   0  -1   6    4.90    2.50
   0   1  -7    3.40    3.40
   0   1   7    4.60    1.70
   0   1   7    3.00    2.50
   0   1   7    4.00    1.50
   0   1   7    2.80    2.30
   0  -1   7    0.70    2.20
   0  -1  -7    1.90    3.00
   0  -1   7    1.00    1.70
   0  -1   7    4.80    3.10
   0  -1   7    1.00    1.90
   0  -1   7    3.40    1.90
   0   1   8   11.00    3.40
   0   1   8   10.50    2.20
   0   1  -8   13.50    4.40
   0   1   8   18.30    3.70
   0   1   8   13.40    4.00
   0  -1   8   12.60    2.90
   0  -1   8   11.60    4.00
   0  -1  -8   19.90    5.30
   0  -1   8   17.10    3.40
   0  -1   8   15.20    3.70
   0   1   9    2.80    3.40
   0   1   9    0.00    1.30
   0   1   9    6.90    2.70
   0   1   9    6.80    2.00
   0  -1   9    4.40    2.40
   0  -1   9    2.30    2.60
   0  -1   9    5.30    2.40
   0  -1   9    3.00    2.90
   0  -1  -9    1.50    3.60
   0   2   0 1369.66   31.70
   0  -2   0 1411.56   31.80
   0   2   1  578.44   11.90
   0   2  -1  552.94   11.30
   0   2   1  583.74   11.00
   0   2   1  562.94   11.50
   0   2  -1  575.94   11.10
   0  -2  -1  552.84    9.70
   0  -2   1  553.64   10.90
   0  -2  -1  556.54   11.60
   0  -2   1  568.04   12.00
   0  -2   1  591.34   11.00
   0  -2  -1  542.95    9.70
   0  -2  -1  581.34   12.00
   0  -2  -1  576.74   11.00
   0  -2   1  548.35   11.20
   0  -2   1  568.84   10.70
   0   2   2 4200.48   83.49
   0  -2  -2 3722.03   82.99
   0   2   3   58.19    3.40
   0   2   3   53.09    1.90
   0   2   3   58.89    1.90
   0   2  -3   62.79    4.40
   0   2   3   59.19    4.20
   0   2   3   65.09    5.30
   0   2  -3   53.79    4.00
   0  -2   3   58.39    3.80
   0  -2   3   56.39    3.90
   0  -2  -3   47.90    4.40
   0  -2   3   63.49    3.90
   0  -2   3   54.29    3.60
   0  -2  -3   56.19    3.30
   0  -2   3   54.99    3.50
   0  -2   3   53.89    4.00
   0   2   4  560.64   11.40
   0   2  -4  596.04   16.60
   0   2   4  576.14   16.90
   0   2   4  582.04   14.20
   0   2   4  578.14   11.40
   0   2   4  561.94   16.50
   0  -2   4  574.44   14.60
   0  -2   4  589.14   16.30
   0  -2   4  571.44   16.30
   0  -2   4  558.24   14.60
   0  -2   4  593.54   15.00
   0  -2   4  571.54   14.90
   0  -2  -4  553.74   14.20
   0  -2   4  568.34   15.80
   0   2   5   98.99    6.80
   0   2   5  106.59    3.80
   0   2   5   99.29    6.80
   0   2   5  102.99    5.70
   0   2   5   99.89    7.20
   0   2  -5  111.49    7.30
   0   2   5  100.49    3.70
   0  -2  -5   93.19    5.50
   0  -2   5  100.09    6.90
   0  -2   5  104.29    5.90
   0  -2   5  114.79    6.10
   0  -2   5  106.69    6.00
   0  -2   5   94.69    6.60
   0  -2   5  104.79    5.90
   0  -2  -5   99.19    7.30
   0  -2   5   97.29    6.30
   0   2   6   24.70    2.10
   0   2  -6   18.10    4.30
   0   2   6   21.50    4.40
   0   2   6   27.20    5.00
   0   2   6   26.70    5.20
   0   2   6   20.20    3.50
   0  -2   6   25.50    4.00
   0  -2  -6   30.40    5.60
   0  -2   6   26.80    4.00
   0  -2   6   29.30    4.90
   0  -2   6   26.80    7.30
   0  -2  -6   23.00    3.50
   0  -2   6   27.60    3.90
   0  -2   6   23.20    4.60
   0  -2   6   19.50    3.90
   0   2   7    7.20    2.20
   0   2   7    7.40    1.40
   0   2  -7    8.00    3.80
   0   2   7    7.80    3.10
   0   2   7    9.70    1.60
   0  -2   7    7.60    3.60
   0  -2   7    8.20    2.60
   0  -2   7   11.80    2.90
   0  -2   7   10.10    3.00
   0  -2   7    9.20    2.90
   0  -2  -7    5.40    3.60
   0  -2  -7   11.80    3.00
   0   2  -8    2.40    2.90
   0   2   8    1.70    0.90
   0   2   8    2.70    1.20
   0   2   8    4.10    3.00
   0   2   8    1.30    2.30
   0  -2   8   -1.50    2.20
   0  -2   8   -2.10    1.80
   0  -2   8    0.00    2.90
   0  -2   8    2.20    2.10
   0  -2  -8    4.30    3.80
   0   2   9    3.60    3.40
   0   2   9    4.80    2.10
   0  -2   9    3.10    2.80
   0  -2  -9    2.80    3.30
   0  -2   9   -0.50    3.10
   0  -2   9   -1.70    2.20
   0  -2   9    0.40    2.40
   0   3   0    0.90    0.60
   0   3   0    0.30    0.40
   0   3   0    1.10    0.50
   0  -3   0    0.50    0.40
   0  -3   0    0.80    0.90
   0  -3   0    0.00    0.50
   0  -3   0   -0.30    0.70
   0   3   1  148.79    4.30
   0   3  -1  158.98    4.20
   0   3   1  151.08    4.90
   0   3   1  154.68    4.70
   0   3  -1  149.19    4.70
   0  -3  -1  151.38    3.80
   0  -3  -1  142.29    4.90
   0  -3   1  152.38    4.70
   0  -3   1  158.58    3.70
   0  -3  -1  150.08    3.80
   0  -3  -1  149.79    4.40
   0  -3   1  151.28    5.30
   0  -3   1  153.28    4.00
   0  -3  -1  148.59    4.70
   0   3  -2    4.90    1.40
   0   3   2    3.10    1.10
   0   3   2    2.60    1.30
   0   3  -2    5.10    1.50
   0   3   2    4.80    1.80
   0  -3  -2    5.50    1.30
   0  -3  -2    4.30    1.90
   0  -3   2    3.90    1.50
   0  -3   2    3.00    1.30
   0  -3  -2    3.90    1.40
   0  -3   2    3.50    1.30
   0  -3   2    5.10    1.40
   0  -3   2    4.50    1.30
   0   3  -3  267.97    9.20
   0   3   3  269.67    8.00
   0   3   3  269.97    9.90
   0   3  -3  278.57    9.10
   0   3   3  276.17    9.50
   0  -3   3  282.27    8.80
   0  -3   3  280.87    8.60
   0  -3  -3  280.97    9.60
   0  -3  -3  287.07   10.40
   0  -3   3  269.47    9.20
   0  -3   3  284.17    9.30
   0  -3   3  278.87    9.20
   0  -3  -3  272.37    8.10
   0   3   4   93.59    4.80
   0   3  -4   87.09    5.70
   0   3   4   87.19    5.80
   0   3   4   86.59    6.00
   0  -3   4   88.79    5.10
   0  -3   4   83.49    5.20
   0  -3  -4   95.29    6.80
   0  -3   4   89.19    5.40
   0  -3   4   87.19    5.70
   0  -3  -4   93.49    5.00
   0  -3   4   88.99    5.10
   0  -3   4   89.29    5.50
   0   3   5  417.66    7.80
   0   3  -5  413.46   14.40
   0   3   5  405.16   14.90
   0   3   5  424.96   15.50
   0   3   5  391.86    7.70
   0   3   5  433.06   12.60
   0   3   5  432.96   15.00
   0  -3   5  417.06   14.50
   0  -3   5  415.26   13.30
   0  -3  -5  422.16   12.60
   0  -3   5  413.96   12.90
   0  -3  -5  416.66   15.70
   0  -3   5  435.66   14.60
   0  -3   5  423.06   13.00
   0  -3   5  390.96   13.50
   0  -3   5  399.66   13.10
   0   3   6   10.00    3.50
   0   3   6    5.50    0.70
   0   3  -6    7.10    2.70
   0   3   6    4.90    3.20
   0   3   6    7.10    3.10
   0   3   6    8.70    0.80
   0   3   6    8.20    2.50
   0  -3   6    9.80    2.80
   0  -3   6    5.90    2.50
   0  -3   6   11.10    3.00
   0  -3   6    2.20    1.80
   0  -3   6    8.40    3.20
   0  -3   6    7.90    2.80
   0  -3   6    7.80    2.80
   0  -3  -6    5.30    3.60
   0  -3  -6    5.50    2.10
   0   3  -7    7.10    3.50
   0   3   7   10.10    2.70
   0   3   7    3.90    2.50
   0  -3  -7   13.20    3.20
   0  -3  -7    4.90    3.10
   0  -3   7    7.30    2.90
   0  -3   7    6.00    2.90
   0  -3   7    3.20    2.40
   0  -3   7   11.30    2.90
   0  -3   7    9.60    2.90
   0   3   8    1.60    3.00
   0   3   8    2.00    2.20
   0  -3   8    2.40    3.00
   0  -3   8   -0.80    2.40
   0  -3   8   -2.00    2.00
   0  -3  -8   -1.70    2.50
   0  -3   8    1.00    2.20
   0   3   9    3.70    2.60
   0   3   9    6.80    3.70
   0  -3   9    7.40    3.40
   0  -3   9    4.90    3.20
   0  -3   9   -0.80    2.30
   0  -3  -9    3.40    4.10
   0  -3   9    5.90    3.00
   0  -3   9    5.90    3.20
   0   4   0 1143.99   21.40
   0  -4   0 1151.28   22.10
   0  -4   0 1162.08   20.10
   0  -4   0 1130.19   22.10
   0  -4   0 1156.78   21.30
   0   4   1   10.40    1.50
   0   4  -1    9.90    1.60
   0   4  -1    9.80    1.20
   0   4   1    9.00    1.60
   0   4   1    7.60    1.30
   0   4  -1    9.30    0.90
   0  -4  -1    8.90    1.50
   0  -4   1    8.20    0.80
   0  -4  -1    9.00    1.30
   0  -4  -1    8.50    1.70
   0  -4   1    7.50    1.00
   0  -4   1    7.30    1.80
   0  -4   1    9.00    1.50
   0  -4  -1   10.70    1.40
   0  -4  -1    9.60    1.40
   0  -4   1    7.70    1.80
   0   4   2   70.29    3.90
   0   4   2   64.29    3.20
   0   4  -2   66.49    3.70
   0   4   2   66.19    4.10
   0   4  -2   69.79    3.50
   0  -4   2   70.59    3.10
   0  -4   2   62.79    4.10
   0  -4  -2   64.09    1.90
   0  -4  -2   68.89    3.40
   0  -4   2   67.19    3.20
   0  -4   2   66.09    4.20
   0  -4  -2   67.19    1.90
   0  -4  -2   68.39    3.90
   0  -4   2   69.49    3.40
   0  -4   2   71.89    3.70
   0  -4  -2   68.99    4.30
   0   4  -3   73.19    4.30
   0   4   3   73.79    3.90
   0   4   3   74.09    4.80
   0   4  -3   75.69    4.70
   0   4   3   71.89    5.30
   0  -4  -3   66.49    4.70
   0  -4   3   67.49    4.30
   0  -4   3   73.99    5.60
   0  -4   3   75.09    5.10
   0  -4   3   75.79    4.50
   0  -4  -3   64.39    3.80
   0  -4   3   71.49    4.20
   0  -4  -3   68.49    5.40
   0   4   4   79.89    6.00
   0   4   4   85.69    4.70
   0   4  -4   81.59    5.50
   0   4   4   90.69    5.90
   0  -4   4   77.19    4.90
   0  -4   4   82.99    5.50
   0  -4  -4   87.09    6.30
   0  -4   4   85.59    5.10
   0  -4   4   78.39    5.00
   0  -4   4   78.79    5.40
   0  -4  -4   80.09    4.70
   0  -4   4   87.99    5.60
   0  -4  -4   86.69    5.80
   0   4   5    6.80    2.10
   0   4   5    3.50    2.50
   0   4  -5    5.50    2.50
   0   4   5    3.70    2.10
   0   4   5    2.90    2.20
   0  -4   5   10.10    2.60
   0  -4   5    8.30    2.60
   0  -4   5    6.30    2.50
   0  -4   5    2.00    2.30
   0  -4   5    1.50    1.80
   0  -4  -5    1.80    2.20
   0  -4   5    1.00    1.80
   0  -4  -5    4.30    1.80
   0  -4   5    2.40    2.00
   0   4   6    0.20    2.40
   0   4   6   -3.20    1.80
   0   4   6    2.30    2.00
   0   4   6    1.60    2.90
   0  -4   6    1.00    1.70
   0  -4  -6    3.80    2.00
   0  -4   6    4.40    2.80
   0  -4   6   -0.60    1.60
   0  -4   6    1.10    1.80
   0  -4   6   -2.90    2.00
   0  -4  -6    2.20    2.90
   0  -4   6    1.40    2.10
   0  -4   6    3.90    2.20
   0   4   7    5.70    3.70
   0   4   7    7.00    2.20
   0  -4   7    6.70    2.90
   0  -4   7   10.40    3.70
   0  -4   7    4.80    2.50
   0  -4   7    9.90    3.20
   0  -4  -7    6.10    3.00
   0  -4   7    5.90    3.10
   0  -4  -7    1.00    3.40
   0  -4   7    5.30    2.60
   0   4   8    0.20    1.60
   0   4   8    1.40    2.20
   0  -4   8    2.30    2.90
   0  -4   8    1.10    2.40
   0  -4   8    3.70    2.90
   0  -4  -8    5.40    4.00
   0  -4   8   -1.90    1.70
   0  -4   8    5.10    3.00
   0   4   9    1.30    3.10
   0   4   9    4.00    2.60
   0  -4   9   -3.60    2.10
   0  -4   9    2.60    2.80
   0  -4  -9    5.00    4.20
   0  -4   9   -1.40    2.70
   0  -4   9   -3.20    2.60
   0   5   0    0.50    0.50
   0   5   0    2.40    0.60
   0   5   0    0.80    0.90
   0  -5   0    0.90    0.70
   0  -5   0    1.50    0.80
   0  -5   0    1.60    1.00
   0  -5   0    0.30    0.50
   0  -5   0    0.20    1.10
   0   5   1 1650.43   29.90
   0   5   1 1595.04   29.70
   0   5  -1 1614.14   30.30
   0  -5  -1 1624.24   29.80
   0  -5   1 1663.53   30.30
   0  -5  -1 1646.24   30.40
   0  -5   1 1599.64   31.80
   0  -5   1 1599.64   31.60
   0  -5  -1 1641.14   29.60
   0  -5  -1 1642.54   30.00
   0  -5  -1 1624.04   29.60
   0   5  -2   93.09    4.20
   0   5   2   98.39    4.70
   0   5   2  102.19    4.40
   0   5   2   97.69    5.00
   0   5  -2   86.09    4.60
   0  -5   2   94.79    3.80
   0  -5   2   92.49    3.90
   0  -5   2   91.29    5.40
   0  -5   2   90.69    4.30
   0  -5  -2   93.69    5.30
   0  -5   2   89.99    3.40
   0  -5  -2   87.09    3.00
   0  -5  -2   99.99    5.00
   0  -5  -2  100.09    4.40
   0  -5   2   84.69    5.20
   0  -5  -2   86.39    3.00
   0   5   3  518.65   14.90
   0   5  -3  543.25   14.00
   0   5   3  532.35   14.70
   0   5  -3  533.05   14.20
   0   5   3  561.74   13.40
   0  -5   3  525.35   13.60
   0  -5   3  524.25   13.70
   0  -5  -3  536.85   15.00
   0  -5   3  552.84   13.40
   0  -5   3  557.44   15.60
   0  -5  -3  538.05   13.40
   0  -5   3  533.05   13.00
   0  -5   3  553.84   15.50
   0  -5  -3  539.75   15.80
   0   5   4  206.28    9.10
   0   5   4  199.38    7.60
   0   5  -4  210.78    8.90
   0   5   4  206.58    9.60
   0  -5   4  205.38    9.10
   0  -5  -4  199.98    9.20
   0  -5  -4  206.28    7.80
   0  -5   4  213.78    8.20
   0  -5   4  213.38    8.20
   0  -5   4  198.98    8.10
   0  -5   4  203.38   10.40
   0  -5  -4  207.18   10.00
   0  -5   4  204.68    8.50
   0   5   5    1.20    1.20
   0   5   5    0.20    1.70
   0   5   5    3.10    2.40
   0  -5   5    1.60    1.60
   0  -5  -5    1.00    2.70
   0  -5   5    1.00    1.60
   0  -5  -5    1.90    1.70
   0  -5   5   -0.10    1.40
   0  -5   5    1.00    1.40
   0  -5   5    1.50    1.80
   0  -5   5    1.10    1.70
   0   5   6   64.89    6.50
   0   5   6   77.99    6.70
   0   5   6   65.59    6.80
   0   5   6   57.99    4.90
   0  -5   6   61.89    5.70
   0  -5   6   70.69    5.90
   0  -5   6   73.69   10.70
   0  -5   6   72.49    6.20
   0  -5   6   61.29    5.80
   0  -5  -6   80.99    7.90
   0  -5  -6   67.19    5.30
   0  -5   6   64.59    5.60
   0  -5   6   60.59    5.80
   0  -5   6   60.59    5.30
   0   5   7   35.80    4.90
   0   5   7   24.90    6.30
   0  -5   7   39.60    6.20
   0  -5   7   30.50    5.20
   0  -5   7   36.50    5.50
   0  -5   7   39.20    5.90
   0  -5  -7   40.10    7.50
   0  -5   7   35.60    5.40
   0  -5   7   45.70    6.60
   0  -5  -7   34.80    5.00
   0   5   8   -0.50    2.50
   0   5   8    0.10    2.10
   0  -5   8    0.00    2.70
   0  -5  -8   -2.50    1.80
   0  -5   8   -1.30    2.40
   0  -5   8   -6.50    2.20
   0  -5   8    2.80    2.70
   0  -5   8    2.70    2.50
   0   5   9    9.50    5.10
   0   5   9    5.40    2.70
   0  -5  -9    5.30    5.10
   0  -5   9   -2.20    3.30
   0  -5   9   -2.00    2.70
   0  -5   9   10.80    3.60
   0  -5   9    7.30    3.40
   0   6   0   38.70    2.70
   0   6   0   36.70    1.80
   0   6   0   35.40    1.90
   0  -6   0   38.90    2.20
   0  -6   0   37.70    2.10
   0  -6   0   38.20    2.70
   0  -6   0   35.70    3.10
   0  -6   0   37.80    3.20
   0   6   1    7.70    1.70
   0   6  -1    8.10    1.30
   0   6  -1    6.90    1.80
   0   6   1    6.20    1.30
   0   6  -1    7.70    1.00
   0   6   1    9.30    1.70
   0  -6  -1   12.30    1.90
   0  -6  -1   13.00    2.20
   0  -6  -1   11.90    2.00
   0  -6   1    8.80    1.80
   0  -6   1    8.40    2.40
   0  -6  -1    9.00    1.80
   0  -6   1    8.40    0.90
   0  -6   1   13.40    2.70
   0  -6   1    9.70    1.20
   0  -6  -1    8.50    1.70
   0   6  -2  170.28    6.70
   0   6  -2  167.18    5.90
   0   6   2  171.68    6.90
   0   6   2  178.88    6.30
   0   6   2  177.38    6.50
   0  -6   2  171.08    5.50
   0  -6   2  173.68    7.80
   0  -6   2  170.18    7.80
   0  -6  -2  173.48    7.40
   0  -6  -2  178.08    7.30
   0  -6  -2  170.88    5.20
   0  -6   2  171.98    5.30
   0  -6  -2  169.78    5.10
   0  -6  -2  181.48    7.00
   0  -6   2  171.88    4.80
   0  -6   2  176.88    6.70
   0   6   3    6.10    2.40
   0   6   3    4.40    1.90
   0   6   3    4.80    1.50
   0   6  -3    3.80    1.70
   0   6  -3    5.20    2.00
   0  -6   3    4.40    2.30
   0  -6  -3    4.70    0.50
   0  -6   3    7.00    1.90
   0  -6  -3    6.60    1.80
   0  -6  -3    6.80    2.10
   0  -6   3    3.80    1.50
   0  -6   3    3.60    1.60
   0  -6   3    3.80    2.40
   0  -6   3    6.40    2.00
   0  -6  -3    3.00    2.60
   0   6   4   90.69    6.00
   0   6   4   89.69    5.10
   0   6   4   75.09    5.80
   0   6  -4   91.09    5.80
   0   6  -4   79.29    5.40
   0  -6   4   79.89    4.80
   0  -6   4   82.89    5.10
   0  -6  -4  100.29    7.10
   0  -6   4   82.19    6.10
   0  -6  -4   78.19    5.80
   0  -6   4   83.39    4.80
   0  -6   4   86.59    6.10
   0  -6   4   84.49    5.20
   0  -6  -4   78.99    4.90
   0   6   5    0.00    1.50
   0   6   5    0.60    1.50
   0  -6   5    1.10    2.00
   0  -6   5    0.10    2.00
   0  -6   5    2.00    1.60
   0  -6   5    2.10    1.40
   0  -6   5   -0.40    1.40
   0  -6  -5    2.20    1.60
   0  -6   5    4.10    2.10
   0  -6   5   -2.20    2.00
   0  -6  -5    3.90    2.40
   0   6   6    9.40    2.80
   0   6   6   10.50    3.20
   0  -6   6    3.20    2.70
   0  -6   6    8.30    2.90
   0  -6   6    5.70    2.40
   0  -6   6    8.00    2.60
   0  -6   6    8.80    2.30
   0  -6   6    6.00    2.60
   0  -6  -6   11.30    3.60
   0  -6   6    6.90    2.70
   0  -6   6    8.40    3.60
   0   6   7   12.10    4.00
   0   6   7   12.70    3.10
   0  -6   7   18.00    4.20
   0  -6  -7    7.50    3.00
   0  -6   7   11.90    3.80
   0  -6   7    9.30    3.30
   0  -6   7   14.40    3.70
   0  -6   7   10.60    3.40
   0  -6   7   14.50    4.00
   0  -6  -7   12.40    4.80
   0   6   8    0.60    2.70
   0  -6  -8    4.10    3.80
   0  -6   8    0.50    2.60
   0  -6   8    1.90    2.20
   0  -6   8    1.40    2.30
   0   6   9    1.90    2.80
   0   6   9   -2.00    3.10
   0  -6  -9    5.50    5.00
   0  -6   9    2.50    3.10
   0  -6   9   -0.40    2.70
   0  -6   9   -2.40    2.70
   0  -6   9    1.70    3.10
   0   7   0    3.70    1.60
   0   7   0    1.60    0.80
   0   7   0    3.80    1.00
   0  -7   0    1.40    1.00
   0  -7   0    1.70    1.10
   0  -7   0    3.30    1.10
   0  -7   0    2.00    1.50
   0  -7   0    3.80    1.90
   0   7   1  168.98    6.30
   0   7  -1  164.18    4.20
   0   7  -1  170.18    6.60
   0   7  -1  158.88    4.90
   0   7   1  160.18    5.60
   0   7   1  166.48    5.50
   0  -7   1  157.78    6.30
   0  -7   1  170.58    7.60
   0  -7   1  164.08    7.40
   0  -7   1  167.38    4.20
   0  -7  -1  161.68    6.30
   0  -7  -1  166.58    6.40
   0  -7  -1  168.68    6.00
   0  -7  -1  171.58    6.40
   0  -7  -1  169.28    6.30
   0  -7   1  173.18    4.70
   0   7   2   19.50    2.60
   0   7  -2   18.10    3.10
   0   7  -2   17.00    2.30
   0   7   2   19.60    2.60
   0  -7   2   20.00    3.90
   0  -7  -2   17.00    3.10
   0  -7   2   19.00    2.00
   0  -7  -2   18.40    2.30
   0  -7   2   18.10    1.50
   0  -7  -2   18.00    2.30
   0  -7   2   19.80    2.90
   0  -7  -2   15.80    2.70
   0  -7   2   21.70    3.90
   0  -7  -2   17.80    2.60
   0  -7   2   17.00    2.00
   0   7  -3    7.60    2.50
   0   7  -3    6.00    1.90
   0   7   3    9.40    2.10
   0   7   3    8.80    2.70
   0   7   3    7.30    2.20
   0  -7   3   10.50    3.10
   0  -7  -3    8.50    2.00
   0  -7  -3    9.10    1.20
   0  -7   3    5.50    1.40
   0  -7  -3    9.30    2.40
   0  -7  -3    7.80    1.00
   0  -7   3    9.60    2.10
   0  -7   3    7.90    2.80
   0  -7  -3   11.30    2.90
   0  -7   3    9.80    2.20
   0   7   4   16.70    3.20
   0   7  -4   22.50    3.70
   0   7  -4   18.80    3.40
   0   7   4   17.40    2.90
   0   7   4   16.20    3.60
   0  -7  -4   17.50    4.10
   0  -7  -4   21.40    3.10
   0  -7   4   15.10    3.10
   0  -7   4   22.70    4.40
   0  -7   4   17.40    2.70
   0  -7   4   26.30    3.30
   0  -7   4   18.20    3.90
   0  -7   4   22.20    3.50
   0  -7  -4   17.30    3.40
   0   7   5   21.30    3.40
   0   7   5   24.30    4.40
   0   7  -5   27.40    4.30
   0   7   5   24.10    4.50
   0  -7  -5   24.40    5.40
   0  -7   5   19.50    3.30
   0  -7   5   29.30    5.00
   0  -7  -5   27.80    3.70
   0  -7   5   26.10    3.70
   0  -7   5   20.40    3.60
   0  -7   5   21.60    4.50
   0  -7  -5   27.30    4.80
   0  -7   5   22.60    4.00
   0   7   6   21.90    4.60
   0   7   6   27.50    4.10
   0  -7   6   37.10    5.20
   0  -7  -6   38.40    4.90
   0  -7   6   40.60    6.10
   0  -7   6   34.80    5.30
   0  -7   6   28.00    4.70
   0  -7   6   39.40    6.20
   0  -7   6   33.80    4.90
   0  -7   6   31.40    4.50
   0  -7  -6   35.30    6.60
   0   7   7    3.50    2.20
   0   7   7    9.80    3.40
   0  -7   7    9.00    3.50
   0  -7   7    9.30    2.90
   0  -7  -7    4.20    3.20
   0  -7   7    2.30    2.70
   0  -7   7    9.50    3.20
   0  -7   7    7.30    3.10
   0   7   8   31.60    5.00
   0   7   8   44.40    7.20
   0  -7   8   38.50    6.00
   0  -7  -8   35.30    7.40
   0  -7   8   29.50    6.20
   0  -7   8   34.80    6.30
   0  -7   8   34.70    6.20
   0   7   9   -0.50    2.10
   0  -7   9    3.30    2.90
   0  -7   9    3.20    3.60
   0  -7   9   10.60    4.10
   0  -7   9   -3.50    2.90
   0   8   0  434.26    9.70
   0   8   0  430.86   12.00
   0   8   0  429.46    9.20
   0  -8   0  438.96   13.10
   0  -8   0  439.06   11.80
   0  -8   0  463.35   13.30
   0  -8   0  456.85   10.40
   0  -8   0  448.36   10.30
   0   8  -1   23.80    1.50
   0   8  -1   26.40    2.10
   0   8   1   25.10    2.40
   0   8   1   26.50    2.30
   0   8   1   23.80    3.20
   0   8  -1   32.00    3.80
   0  -8  -1   25.50    3.40
   0  -8   1   28.10    1.90
   0  -8   1   25.20    1.70
   0  -8   1   25.90    3.40
   0  -8   1   22.60    3.90
   0  -8  -1   34.50    3.80
   0  -8  -1   26.60    3.20
   0  -8  -1   30.10    3.50
   0  -8  -1   25.60    2.50
   0  -8   1   20.50    3.50
   0   8   2    2.70    1.40
   0   8   2    3.30    1.80
   0   8  -2    0.40    1.20
   0   8   2    1.50    1.20
   0  -8   2    4.20    1.20
   0  -8   2    3.20    0.80
   0  -8   2    2.90    1.80
   0  -8  -2    1.80    1.20
   0  -8   2    4.40    1.80
   0  -8  -2    1.30    1.50
   0  -8  -2    4.50    1.40
   0  -8  -2    1.40    1.80
   0  -8  -2    0.10    1.00
   0  -8   2    4.90    2.40
   0   8  -3  200.78    7.70
   0   8   3  193.08    8.60
   0   8   3  209.28    7.80
   0   8   3  200.08    8.20
   0   8  -3  212.68    8.90
   0  -8   3  198.78    5.90
   0  -8   3  193.08    9.50
   0  -8   3  202.58    8.20
   0  -8  -3  192.58    8.70
   0  -8   3  193.88    7.00
   0  -8  -3  205.78    7.90
   0  -8   3  207.68    6.70
   0  -8   3  216.68    9.90
   0  -8  -3  205.88   11.00
   0  -8  -3  200.68    5.70
   0  -8  -3  200.78    5.60
   0   8   4   61.59    5.60
   0   8   4   62.99    5.00
   0   8  -4   59.59    5.20
   0   8   4   62.29    4.50
   0   8  -4   55.49    4.90
   0  -8   4   56.59    3.60
   0  -8  -4   61.59    6.00
   0  -8   4   51.69    4.60
   0  -8   4   52.99    6.60
   0  -8   4   67.49    5.30
   0  -8   4   64.59    5.90
   0  -8  -4   59.29    4.50
   0  -8   4   53.19    3.90
   0  -8  -4   55.09    5.00
   0   8  -5   18.40    3.90
   0   8  -5   18.60    4.00
   0   8   5   18.30    3.80
   0   8   5   26.90    4.90
   0   8   5   19.20    3.40
   0  -8  -5   23.50    3.70
   0  -8   5   18.40    4.40
   0  -8   5   16.50    3.40
   0  -8  -5   15.90    4.70
   0  -8   5   22.50    3.80
   0  -8  -5   15.30    3.60
   0  -8   5   18.30    4.40
   0  -8   5   24.80    3.50
   0   8   6   -1.00    1.40
   0   8   6   -0.50    2.10
   0  -8   6    0.70    1.80
   0  -8   6    1.10    2.60
   0  -8  -6   -0.20    1.90
   0  -8  -6   -0.30    2.90
   0  -8   6    0.60    1.70
   0  -8   6    1.50    2.30
   0  -8   6    1.80    2.20
   0  -8   6   -2.70    1.90
   0  -8   6   -4.00    2.30
   0   8   7    5.50    3.00
   0   8   7    4.90    2.60
   0  -8   7   10.40    3.10
   0  -8  -7    3.90    3.80
   0  -8   7   13.00    3.30
   0  -8   7    7.90    3.60
   0  -8   7    8.90    3.00
   0  -8   7    7.50    2.80
   0   8   8    5.30    2.40
   0   8   8    5.70    3.60
   0  -8   8    9.60    3.20
   0  -8   8    8.60    3.80
   0  -8   8    9.50    4.10
   0  -8   8    9.30    4.10
   0  -8  -8   15.20    4.80
   0   8   9   31.30    6.50
   0   8   9   26.20    5.10
   0  -8  -9   34.70    7.10
   0  -8   9   33.00    6.80
   0  -8   9   31.00    5.50
   0  -8   9   28.20    6.20
   0  -8   9   34.60    6.30
   0   9   0    0.60    0.70
   0   9   0    1.10    0.90
   0  -9   0    0.40    1.20
   0  -9   0   -0.60    1.10
   0  -9   0    0.50    1.60
   0  -9   0   -0.30    1.60
   0  -9   0    0.80    0.80
   0   9   1    0.90    0.90
   0   9   1    0.70    1.00
   0   9  -1    0.20    1.60
   0   9   1    1.80    1.80
   0   9  -1    1.80    0.90
   0   9  -1    0.40    0.60
   0  -9   1    2.00    0.90
   0  -9   1    1.10    1.10
   0  -9  -1   -0.20    1.20
   0  -9   1    1.50    1.80
   0  -9  -1    0.00    1.30
   0  -9  -1   -1.10    1.30
   0  -9   1    1.10    0.80
   0   9  -2    9.20    2.60
   0   9   2    8.90    2.20
   0   9   2    6.30    1.90
   0   9   2    8.70    2.00
   0   9  -2    7.80    1.80
   0  -9   2    9.70    3.10
   0  -9  -2    7.30    2.00
   0  -9   2    8.40    1.10
   0  -9   2   11.00    1.60
   0  -9   2   10.20    2.90
   0  -9  -2    7.50    1.80
   0  -9   2   10.00    2.30
   0  -9  -2   10.90    2.70
   0  -9  -2    3.50    1.60
   0  -9  -2    8.90    1.90
   0   9   3   39.50    4.10
   0   9  -3   54.79    4.00
   0   9  -3   37.70    4.60
   0   9   3   43.20    3.80
   0   9   3   46.80    3.90
   0  -9  -3   44.60    2.80
   0  -9   3   48.60    3.10
   0  -9   3   43.50    3.20
   0  -9   3   44.10    3.90
   0  -9   3   42.80    5.80
   0  -9   3   41.00    2.40
   0  -9  -3   39.60    3.60
   0  -9   3   38.20    5.70
   0  -9  -3   43.90    4.70
   0  -9  -3   40.80    4.10
   0  -9  -3   39.50    2.60
   0   9  -4   41.80    5.30
   0   9   4   52.99    4.30
   0   9   4   53.29    4.80
   0   9   4   50.39    4.90
   0  -9   4   43.70    6.20
   0  -9   4   46.60    4.60
   0  -9   4   48.50    3.70
   0  -9  -4   56.99    5.90
   0  -9  -4   39.50    3.90
   0  -9   4   51.69    3.40
   0  -9  -4   50.09    5.20
   0   9  -5   16.20    3.80
   0   9   5    8.30    2.50
   0   9   5   14.50    3.60
   0   9  -5   17.10    4.30
   0   9   5   12.30    3.10
   0  -9   5   12.40    2.90
   0  -9  -5    8.50    3.90
   0  -9  -5    7.20    3.40
   0  -9   5   14.10    2.60
   0  -9   5   11.70    3.20
   0  -9   5    8.30    3.20
   0  -9   5   10.30    3.10
   0  -9   5   11.80    3.90
   0  -9  -5   11.10    2.80
   0   9   6    2.90    2.50
   0   9   6    3.30    1.90
   0  -9  -6    4.50    2.40
   0  -9   6    1.10    2.10
   0  -9   6    3.70    3.20
   0  -9   6    1.70    1.90
   0  -9   6    4.50    2.10
   0  -9   6    5.70    3.00
   0  -9  -6   -3.40    2.60
   0   9   7   -2.80    1.70
   0   9   7    5.20    3.00
   0  -9  -7    0.90    3.50
   0  -9   7    5.80    2.40
   0  -9   7    5.00    2.80
   0  -9   7    6.30    2.50
   0  -9   7   13.00    3.50
   0  -9   7    2.00    2.70
   0   9   8    0.30    3.20
   0   9   8   -1.80    1.90
   0  -9   8    3.90    2.60
   0  -9   8    1.30    2.40
   0  -9   8   -1.30    3.10
   0  -9   8    6.60    2.50
   0  -9  -8    1.80    2.50
   0   9   9   -3.30    2.80
   0   9   9    4.20    2.80
   0  -9   9    8.50    4.50
   0  -9   9    5.50    2.90
   0  -9   9    4.90    4.10
   0  -9   9    5.10    3.50
   0  -9  -9   -0.90    3.90
   0  10   0  143.29    4.90
   0  10   0  139.49    4.30
   0  10   0  129.69    6.70
   0 -10   0  134.59    5.30
   0 -10   0  132.09    6.40
   0 -10   0  151.78    7.70
   0 -10   0  137.19    7.40
   0 -10   0  133.99    5.30
   0  10  -1   42.90    4.10
   0  10   1   40.50    2.80
   0  10  -1   37.10    2.60
   0  10   1   45.80    4.00
   0  10   1   39.10    2.80
   0  10  -1   40.50    2.10
   0 -10   1   42.80    3.70
   0 -10   1   47.40    4.70
   0 -10   1   46.80    2.70
   0 -10  -1   48.60    4.20
   0 -10  -1   40.60    3.80
   0 -10  -1   44.20    3.40
   0 -10  -1   45.40    3.70
   0 -10  -1   43.20    3.70
   0 -10   1   40.40    2.30
   0 -10   1   45.00    4.70
   0  10  -2   31.40    4.20
   0  10   2   39.20    3.40
   0  10  -2   37.70    2.90
   0  10   2   32.80    3.00
   0  10   2   36.80    3.60
   0 -10   2   33.40    2.70
   0 -10  -2   33.30    3.20
   0 -10   2   30.30    1.80
   0 -10   2   50.09    6.20
   0 -10  -2   37.20    3.30
   0 -10   2   42.20    5.90
   0 -10  -2   37.40    3.60
   0 -10   2   35.80    4.20
   0 -10  -2   34.80    4.50
   0 -10  -2   29.90    3.00
   0  10  -3   13.40    2.60
   0  10   3   12.00    2.60
   0  10   3    8.30    2.30
   0  10   3   13.40    2.80
   0  10  -3    5.00    2.50
   0 -10   3   10.00    1.40
   0 -10   3    7.90    3.10
   0 -10  -3   10.50    1.90
   0 -10  -3   10.80    2.00
   0 -10   3   11.10    1.90
   0 -10   3   10.20    2.80
   0 -10  -3   10.60    3.20
   0 -10   3   11.70    3.20
   0 -10  -3    6.20    2.20
   0 -10   3   13.10    2.10
   0 -10  -3   12.60    2.80
   0  10  -4  113.29    6.60
   0  10   4  118.09    6.90
   0  10  -4  111.79    7.40
   0  10   4   97.09    6.80
   0  10   4  109.29    6.50
   0 -10   4  111.89    5.90
   0 -10  -4  115.79    8.80
   0 -10   4  108.19    8.00
   0 -10  -4  113.39    3.20
   0 -10   4  114.09    7.20
   0 -10   4  113.19    5.40
   0 -10  -4  110.69    3.20
   0 -10  -4  110.69    6.60
   0 -10  -4  114.79    8.20
   0 -10   4  111.89    4.70
   0 -10   4  115.39    8.30
   0  10   5   59.09    4.90
   0  10   5   65.69    6.40
   0  10   5   49.99    5.10
   0  10  -5   55.09    5.30
   0  10  -5   61.99    7.10
   0 -10   5   53.09    3.90
   0 -10   5   56.09    4.40
   0 -10   5   43.90    6.80
   0 -10  -5   57.09    7.80
   0 -10   5   58.59    4.90
   0 -10   5   60.19    5.70
   0 -10  -5   51.49    7.30
   0 -10  -5   47.00    4.50
   0  10   6    0.30    1.90
   0 -10   6   -0.70    1.80
   0 -10   6    0.80    1.50
   0 -10   6    4.10    3.30
   0 -10   6    2.40    2.40
   0  10   7   78.99    7.40
   0  10   7   81.19    6.60
   0 -10   7   63.89    5.40
   0 -10   7   71.59    7.00
   0 -10   7   83.39    6.80
   0 -10   7   66.39    6.60
   0 -10  -7   67.99    9.60
   0 -10   7   62.89    8.50
   0  10   8   14.70    4.00
   0  10   8   20.50    5.00
   0 -10   8   12.20    3.10
   0 -10  -8   15.90    5.30
   0 -10   8   11.90    4.00
   0 -10   8   19.00    4.80
   0 -10   8    6.90    3.60
   0  11   0    1.50    0.90
   0  11   0    1.80    1.60
   0  11   0    1.50    0.70
   0 -11   0   -0.90    1.30
   0 -11   0    1.40    1.90
   0 -11   0    1.00    1.30
   0 -11   0    0.50    1.50
   0 -11   0    1.20    1.10
   0  11  -1    0.40    0.60
   0  11  -1    3.40    1.20
   0  11   1    1.90    1.00
   0  11  -1    1.20    1.50
   0  11   1   -0.50    1.20
   0  11   1   -0.60    0.90
   0 -11   1   -0.40    1.90
   0 -11  -1    2.70    1.80
   0 -11   1    4.00    1.90
   0 -11  -1    3.20    1.40
   0 -11  -1    0.60    1.50
   0 -11  -1    0.40    1.80
   0 -11   1    0.50    0.80
   0 -11   1    2.80    1.80
   0 -11  -1    1.10    1.30
   0  11  -2   93.39    4.80
   0  11   2   98.39    5.00
   0  11   2  102.39    6.00
   0  11   2   95.89    5.20
   0  11  -2   97.39    6.40
   0 -11  -2   95.29    5.90
   0 -11  -2  103.09    6.40
   0 -11  -2   88.39    5.50
   0 -11   2   98.19    7.20
   0 -11   2  104.09    6.20
   0 -11  -2   89.59    5.40
   0 -11  -2   92.49    5.40
   0 -11   2   94.99    4.10
   0 -11   2   96.19    7.10
   0 -11   2   98.09    3.40
   0  11   3    7.70    2.20
   0  11  -3    6.50    2.00
   0  11   3   12.60    2.80
   0  11  -3    3.70    2.10
   0  11   3   12.80    3.00
   0 -11   3    5.20    3.30
   0 -11   3   10.90    1.90
   0 -11  -3   12.30    2.20
   0 -11  -3    7.40    2.50
   0 -11   3    5.60    2.80
   0 -11   3    7.80    2.40
   0 -11   3   10.20    1.90
   0 -11   3    8.10    1.30
   0 -11  -3   11.10    2.20
   0 -11  -3   12.30    3.00
   0 -11  -3    7.50    3.20
   0  11   4  101.89    6.50
   0  11   4  113.49    6.70
   0  11  -4   94.09    6.10
   0  11  -4   96.39    7.00
   0 -11   4   94.39    4.90
   0 -11   4  103.39    8.30
   0 -11  -4   90.99    3.50
   0 -11   4  100.69    6.70
   0 -11   4   99.69    5.30
   0 -11  -4   99.79    7.30
   0 -11  -4   96.19    3.60
   0 -11  -4   93.09    7.60
   0 -11  -4  102.59    6.50
   0 -11   4   94.89    8.30
   0  11   5    5.00    2.70
   0  11   5    6.70    2.70
   0  11  -5    7.70    3.50
   0  11  -5    8.10    2.90
   0 -11   5    5.20    2.00
   0 -11   5    6.60    2.40
   0 -11  -5    3.20    2.30
   0 -11   5    8.90    4.00
   0 -11   5    7.10    1.90
   0  11   6   46.50    6.30
   0  11   6   54.99    5.30
   0 -11   6   46.70    4.00
   0 -11  -6   45.90    7.30
   0 -11   6   45.50    5.60
   0 -11   6   40.60    4.90
   0 -11   6   41.20    7.00
   0  11   7   34.00    6.10
   0  11   7   34.30    5.40
   0 -11   7   39.80    6.30
   0 -11  -7   38.40    7.40
   0 -11   7   32.90    6.50
   0 -11   7   35.30    5.70
   0 -11   7   51.39    5.40
   0 -11   7   35.30    4.80
   0  11   8   15.10    4.70
   0  11   8   10.00    3.40
   0 -11   8   11.10    3.20
   0 -11  -8   16.40    5.60
   0 -11   8    7.40    4.00
   0 -11   8    7.90    4.40
   0 -11   8   11.70    3.60
   0  12   0   72.09    5.20
   0  12   0   75.39    3.20
   0  12   0   77.69    3.90
   0 -12   0   67.39    5.80
   0 -12   0   72.29    4.30
   0 -12   0   75.69    4.30
   0 -12   0   75.49    5.30
   0 -12   0   64.39    5.70
   0  12   1    9.60    2.40
   0  12   1    9.60    1.90
   0  12  -1    8.90    1.80
   0  12  -1   11.90    2.80
   0  12   1    9.50    1.90
   0  12  -1   10.60    1.40
   0 -12  -1   10.10    2.40
   0 -12   1    8.30    1.70
   0 -12  -1    8.50    2.90
   0 -12   1    6.00    2.80
   0 -12  -1   12.00    2.50
   0 -12  -1   12.00    3.00
   0 -12   1    9.40    3.10
   0 -12   1   12.60    1.80
   0 -12  -1   11.60    2.50
   0  12   2   20.40    3.00
   0  12  -2   18.80    3.80
   0  12  -2   12.50    2.40
   0  12   2   17.30    3.00
   0  12   2   14.60    3.20
   0 -12   2   12.50    4.10
   0 -12   2   15.30    2.90
   0 -12  -2   17.90    4.10
   0 -12  -2   18.00    3.20
   0 -12  -2   19.80    3.30
   0 -12   2   13.40    2.00
   0 -12   2   13.60    4.00
   0 -12   2   16.10    1.60
   0 -12  -2   16.80    3.50
   0 -12  -2   15.40    3.10
   0  12  -3   65.79    4.80
   0  12   3   70.99    5.60
   0  12   3   68.59    5.20
   0  12  -3   72.09    6.30
   0  12   3   71.49    4.90
   0 -12  -3   75.09    6.40
   0 -12  -3   68.29    5.30
   0 -12   3   61.89    3.70
   0 -12   3   62.29    6.40
   0 -12  -3   64.19    5.40
   0 -12   3   66.19    2.90
   0 -12   3   65.69    5.60
   0 -12  -3   59.79    4.10
   0 -12   3   66.19    3.60
   0 -12   3   66.89    6.90
   0  12   4   75.79    5.90
   0  12   4   72.79    5.80
   0  12  -4   64.79    5.80
   0  12   4   66.19    5.90
   0  12  -4   79.79    5.70
   0 -12  -4   61.09    3.30
   0 -12   4   66.79    8.70
   0 -12  -4   61.69    3.30
   0 -12  -4   56.39    5.80
   0 -12  -4   69.89    5.50
   0 -12  -4   70.69    7.10
   0 -12   4   60.69    4.00
   0 -12   4   59.89    3.10
   0 -12   4   62.69    4.20
   0  12   5    3.20    2.50
   0  12  -5   -2.50    2.00
   0  12   5    2.20    1.90
   0  12  -5    1.50    3.20
   0 -12   5   -1.50    1.60
   0 -12   5    3.60    1.90
   0 -12  -5    2.40    2.60
   0 -12   5    1.10    1.20
   0  12  -6  235.68   11.40
   0  12   6  226.38   11.00
   0  12   6  232.18   11.80
   0  12  -6  247.08   12.90
   0 -12   6  212.88    9.60
   0 -12   6  255.87   14.30
   0 -12  -6  225.38   13.90
   0 -12   6  227.98    8.40
   0  12   7    6.40    2.50
   0  12   7    4.90    3.40
   0 -12   7    7.70    4.00
   0 -12  -7   10.90    4.70
   0 -12   7    1.80    2.50
   0 -12   7    5.80    2.80
   0 -12   7    7.20    3.40
   0 -12   7    8.60    2.50
   0  12   8   38.30    6.10
   0 -12   8   57.59    5.00
   0 -12   8   37.80    6.20
   0 -12   8   40.80    6.70
   0 -12   8   51.99    8.90
   0  13   0    0.40    1.20
   0  13   0    3.00    2.10
   0  13   0    1.80    0.90
   0 -13   0    2.30    2.30
   0 -13   0    0.90    1.30
   0 -13   0    3.60    1.70
   0 -13   0    3.60    1.90
   0 -13   0   -0.10    1.20
   0  13  -1    4.20    1.00
   0  13  -1    3.60    1.50
   0  13  -1    3.20    2.40
   0  13   1    7.20    2.30
   0  13   1    1.20    1.10
   0  13   1    3.20    1.50
   0 -13  -1    5.70    2.10
   0 -13  -1    0.90    1.20
   0 -13   1    1.70    1.20
   0 -13   1   -2.10    1.80
   0 -13  -1    3.90    2.00
   0 -13  -1    2.20    2.00
   0 -13   1    1.70    2.70
   0 -13   1    4.90    2.10
   0 -13  -1    1.50    2.00
   0 -13   1    4.20    1.30
   0  13  -2   17.70    3.80
   0  13   2   12.40    2.70
   0  13   2    9.90    3.10
   0  13   2   19.80    2.90
   0  13  -2   11.70    2.30
   0 -13   2   10.20    2.60
   0 -13   2   15.40    1.60
   0 -13  -2   17.50    3.60
   0 -13  -2   17.00    3.50
   0 -13  -2   12.40    2.90
   0 -13   2   15.60    4.50
   0 -13  -2   11.20    2.80
   0 -13  -2   13.20    3.40
   0 -13   2   18.40    4.50
   0 -13   2   14.20    2.20
   0  13  -3   -1.60    1.80
   0  13   3    1.50    1.60
   0  13   3   -0.10    1.60
   0  13   3   -3.10    1.90
   0 -13   3   -1.80    1.10
   0 -13  -3   -0.20    2.00
   0 -13  -3   -0.90    1.70
   0 -13  -3    0.90    2.30
   0 -13   3    0.60    0.90
   0 -13   3   -1.40    3.00
   0 -13  -3   -1.40    1.50
   0 -13   3    0.20    0.80
   0 -13  -3    0.50    1.60
   0  13  -4    0.80    2.20
   0  13   4   -0.30    2.10
   0  13   4    0.20    2.70
   0  13  -4    1.60    1.70
   0  13   4    0.70    1.50
   0 -13  -4    0.30    1.20
   0 -13  -4   -1.10    2.20
   0 -13   4    0.70    1.00
   0 -13   4    1.50    1.60
   0 -13  -4    0.30    2.30
   0 -13   4   -0.10    1.40
   0 -13   4   -1.90    2.50
   0 -13  -4    0.20    1.20
   0  13  -5    3.40    3.10
   0  13  -5    7.40    2.70
   0  13   5    1.30    2.30
   0  13   5   -0.80    1.60
   0 -13   5    2.80    1.20
   0 -13   5    6.20    2.10
   0 -13   5   10.10    3.60
   0 -13   5    2.70    1.90
   0 -13  -5    3.20    3.30
   0  13  -6   16.10    4.30
   0  13   6   16.00    3.90
   0  13   6   13.20    3.80
   0  13  -6   19.90    4.00
   0 -13   6   19.00    5.20
   0 -13  -6   20.80    5.30
   0 -13   6   15.60    3.20
   0 -13   6    6.90    2.80
   0 -13   6   16.40    2.60
   0  13   7    6.60    3.50
   0  13   7    8.10    2.90
   0 -13   7    2.00    3.40
   0 -13  -7    8.30    4.10
   0 -13   7    3.80    3.40
   0 -13   7    2.90    2.10
   0 -13   7    8.40    4.80
   0 -13   7   -1.90    2.90
   0  14   0   87.29    6.70
   0  14   0   98.69    4.00
   0 -14   0  100.39    6.70
   0 -14   0   93.79    5.40
   0 -14   0   95.09    5.00
   0 -14   0   93.89    7.50
   0  14   1    2.00    1.40
   0  14  -1    2.40    2.20
   0  14  -1    0.70    0.90
   0  14  -1    3.20    1.30
   0  14   1    1.40    2.10
   0  14   1    0.90    1.20
   0 -14  -1    0.30    1.60
   0 -14  -1    1.10    2.00
   0 -14   1    0.60    1.20
   0 -14   1    2.50    2.30
   0 -14  -1   -0.30    2.00
   0 -14  -1   -0.80    2.00
   0 -14  -1    0.70    1.90
   0 -14   1    1.80    2.60
   0 -14   1    1.30    1.10
   0  14   2   85.79    5.10
   0  14  -2   92.29    5.30
   0  14   2   77.99    6.30
   0  14   2   95.19    5.10
   0  14  -2   91.99    7.20
   0 -14  -2   97.09    6.70
   0 -14   2   84.79    3.40
   0 -14  -2   94.19    6.40
   0 -14  -2   83.59    6.30
   0 -14   2   86.59    4.40
   0 -14   2   73.39    7.10
   0 -14  -2   94.89    6.60
   0  14  -3   10.00    2.70
   0  14   3   12.40    3.30
   0  14  -3   13.50    4.00
   0  14   3   11.50    3.10
   0  14   3   13.60    2.90
   0 -14   3   11.30    1.70
   0 -14  -3   14.10    3.80
   0 -14  -3   10.40    3.10
   0 -14  -3   17.80    3.20
   0 -14   3   11.70    1.40
   0 -14  -3   13.50    2.90
   0 -14   3   13.40    4.90
   0 -14   3   13.80    2.20
   0  14   4   63.49    5.80
   0  14   4   55.09    5.20
   0  14  -4   64.09    6.30
   0  14  -4   63.59    5.20
   0  14   4   60.69    5.50
   0 -14   4   51.19    2.70
   0 -14   4   52.19    3.90
   0 -14  -4   63.59    4.10
   0 -14   4   55.49    3.60
   0 -14   4   60.89    8.50
   0 -14  -4   66.89    8.20
   0  14  -5    6.60    2.70
   0  14   5    4.00    2.30
   0  14   5    5.90    2.50
   0  14  -5    4.30    3.70
   0 -14  -5    4.30    3.40
   0 -14   5    6.20    4.00
   0 -14   5    2.50    1.40
   0  14  -6   44.90    7.20
   0  14  -6   38.10    5.60
   0  14   6   27.90    4.60
   0  14   6   34.40    5.70
   0 -14   6   34.50    6.80
   0 -14   6   28.60    4.60
   0 -14  -6   40.60    7.30
   0 -14   6   33.20    4.20
   0  14   7    8.70    3.70
   0  14   7    4.70    3.20
   0 -14   7    5.10    3.60
   0 -14   7    3.40    4.50
   0 -14   7   13.10    4.40
   0 -14   7    1.50    1.80
   0 -14  -7    9.40    4.60
   0  15   0   -0.30    0.80
   0  15   0   -2.60    1.40
   0  15   0    2.50    1.60
   0 -15   0    1.00    1.50
   0 -15   0   -0.60    1.90
   0 -15   0   -6.10    1.90
   0 -15   0   -1.60    1.20
   0  15   1    8.90    2.10
   0  15   1    8.30    2.00
   0  15  -1    6.30    1.90
   0  15  -1    6.90    3.10
   0  15  -1    8.80    1.30
   0  15   1    8.50    2.90
   0 -15   1    3.30    1.50
   0 -15   1   -1.00    3.00
   0 -15   1   10.00    1.70
   0 -15  -1   14.60    3.00
   0 -15  -1    3.50    2.00
   0 -15  -1    5.40    3.40
   0  15  -2    1.30    1.50
   0  15   2    3.00    1.80
   0  15   2   -0.10    1.60
   0  15   2   -2.10    1.90
   0  15  -2    1.80    2.30
   0 -15   2    2.00    0.80
   0 -15   2    3.50    3.30
   0 -15  -2    1.80    1.90
   0 -15  -2    1.50    2.80
   0 -15   2    2.60    0.90
   0 -15   2    1.40    1.30
   0 -15  -2    1.80    2.00
   0 -15  -2    3.00    1.90
   0  15  -3   23.70    3.40
   0  15   3   17.70    3.90
   0  15  -3   16.10    4.00
   0  15   3   18.00    3.20
   0 -15  -3   20.60    3.60
   0 -15   3   20.60    1.30
   0 -15   3   12.50    4.60
   0 -15  -3   21.10    3.50
   0 -15  -3   21.20    4.20
   0 -15   3   11.60    2.30
   0 -15   3   21.50    1.60
   0 -15  -3   19.80    4.30
   0  15   4    7.20    2.70
   0  15   4    6.00    3.10
   0  15  -4    7.90    2.50
   0  15  -4   10.50    2.90
   0 -15   4    6.90    1.50
   0 -15   4    9.10    4.70
   0 -15   4    0.90    1.70
   0 -15  -4   13.00    4.00
   0 -15  -4    6.20    1.90
   0 -15  -4    5.80    1.90
   0 -15   4    4.80    1.10
   0  15  -5   11.70    4.40
   0  15  -5   14.20    3.60
   0  15   5   20.00    3.80
   0  15   5   18.10    3.90
   0 -15   5   12.10    2.80
   0 -15   5   11.30    1.70
   0 -15   5   11.90    2.30
   0 -15   5   20.90    6.20
   0 -15  -5   18.30    4.30
   0  15  -6    9.90    3.40
   0  15   6    5.50    2.60
   0  15   6    0.70    2.60
   0  15  -6    9.00    4.30
   0 -15  -6    9.80    4.10
   0 -15   6   11.30    4.60
   0 -15   6    3.10    1.60
   0 -15   6   10.90    2.50
   0  15   7   22.30    4.80
   0  15   7   29.10    5.00
   0 -15   7   23.90    7.10
   0 -15  -7   19.80    6.50
   0 -15   7   22.20    4.50
   0 -15   7   18.70    2.90
   0  16   0  105.59    9.20
   0  16   0  103.29    4.20
   0  16   0  107.09    5.50
   0 -16   0   94.19    5.20
   0 -16   0   92.59    5.80
   0 -16   0  109.69    8.40
   0  16   1   -0.50    1.60
   0  16   1   -1.00    2.60
   0  16  -1   -0.10    0.90
   0  16  -1   -1.10    1.20
   0  16   1   -1.90    1.10
   0  16  -1   -1.80    2.40
   0 -16   1    2.20    1.10
   0 -16  -1    2.40    2.30
   0 -16  -1   -0.60    1.80
   0 -16   1   -3.20    1.10
   0 -16   1    3.10    3.60
   0 -16  -1   -0.90    1.70
   0 -16  -1    2.60    2.70
   0  16  -2    2.20    2.10
   0  16   2   -1.90    1.40
   0  16   2    0.40    2.10
   0  16  -2    3.60    1.70
   0  16   2   -1.10    1.40
   0 -16  -2    2.30    2.50
   0 -16  -2   -3.20    2.40
   0 -16  -2    3.60    2.30
   0 -16   2    3.70    1.60
   0 -16   2   -3.20    2.70
   0 -16  -2    0.40    2.50
   0  16  -3   35.40    6.00
   0  16  -3   49.30    4.40
   0  16   3   41.70    4.20
   0  16   3   37.30    4.00
   0  16   3   45.20    6.10
   0 -16  -3   45.60    5.50
   0 -16   3   52.19    8.40
   0 -16  -3   45.80    6.20
   0 -16  -3   44.90    6.70
   0 -16  -3   41.80    5.10
   0 -16   3   41.40    3.50
   0  16  -4   61.79    5.40
   0  16  -4   58.19    8.00
   0  16   4   53.49    4.90
   0  16   4   45.20    6.10
   0 -16   4   54.19    4.10
   0 -16  -4   56.69    7.70
   0 -16  -4   58.99    4.40
   0 -16   4   43.70    7.30
   0  16   5    0.30    2.10
   0  16  -5    0.50    1.80
   0  16  -5    4.50    3.50
   0  16   5    0.10    2.20
   0 -16   5    2.80    1.20
   0 -16   5   -1.10    0.70
   0 -16   5   -5.30    1.70
   0 -16  -5    1.50    1.00
   0 -16  -5    1.20    3.00
   0 -16   5   -2.70    3.30
   0  16   6    2.30    3.30
   0  16  -6    5.20    4.40
   0  16   6    4.50    3.20
   0 -16   6   -5.40    3.40
   0 -16  -6    7.40    4.10
   0  17   0   -1.80    2.20
   0  17   0    0.50    1.70
   0  17   0    2.40    1.60
   0 -17   0    0.20    1.80
   0 -17   0    4.20    2.90
   0 -17   0    3.00    1.60
   0  17   1    4.90    1.80
   0  17   1    5.70    2.10
   0  17  -1    3.70    2.10
   0  17  -1    7.10    1.30
   0  17  -1    7.00    3.60
   0  17   1    2.00    2.20
   0 -17   1    3.90    1.20
   0 -17   1    2.20    1.70
   0 -17   1    6.10    3.70
   0 -17  -1    8.10    3.80
   0 -17  -1    7.30    3.30
   0 -17  -1    9.40    3.70
   0 -17  -1    2.10    2.50
   0  17   2   -2.40    1.60
   0  17   2   -3.90    1.30
   0  17  -2   -3.50    2.60
   0  17   2    1.80    2.10
   0  17  -2   -2.30    1.40
   0 -17  -2    5.00    2.90
   0 -17   2    1.20    2.70
   0 -17  -2    3.40    2.10
   0 -17   2   -0.30    1.40
   0 -17  -2   -2.70    2.30
   0 -17  -2    4.60    2.50
   0  17  -3    0.10    3.30
   0  17   3    1.00    1.80
   0  17  -3    6.80    2.30
   0  17   3    1.30    2.50
   0  17   3    3.70    2.70
   0 -17  -3    4.60    3.00
   0 -17  -3    4.30    2.90
   0 -17   3    5.70    3.90
   0 -17  -3    3.20    2.70
   0 -17   3    3.10    1.70
   0  17  -4    5.40    3.40
   0  17   4    4.00    3.00
   0  17   4    4.50    2.30
   0  17  -4    7.00    2.80
   0 -17   4    9.40    4.90
   0 -17  -4    9.10    2.70
   0 -17  -4    9.90    3.70
   0 -17   4    2.00    1.80
   0  17  -5   17.60    3.90
   0  17   5   14.90    3.80
   0  17   5   17.30    4.10
   0  17  -5   14.60    4.80
   0 -17  -5   11.50    1.60
   0 -17  -5   12.80    1.60
   0 -17   5   13.70    5.20
   0 -17   5    8.50    2.80
   0 -17  -5   27.90    5.70
   0  17   6    3.10    3.20
   0  17  -6    7.80    5.10
   0  17   6    1.10    3.00
   0 -17  -6    4.40    4.10
   0 -17   6    3.00    4.60
   0  18   0    4.80    2.00
   0  18   0    4.10    1.80
   0  18   0   -1.20    2.30
   0 -18   0    3.00    1.60
   0 -18   0    4.80    3.90
   0 -18   0    2.40    1.90
   0  18   1    6.30    3.10
   0  18  -1    5.70    3.50
   0  18   1    4.80    2.30
   0  18   1    3.50    1.80
   0  18  -1    6.00    2.10
   0 -18  -1    3.10    3.10
   0 -18   1    4.70    1.00
   0 -18  -1    1.80    2.70
   0 -18   1    5.20    2.20
   0 -18   1   -0.30    3.00
   0  18  -2   32.70    6.20
   0  18   2   35.20    3.80
   0  18  -2   41.00    4.30
   0  18   2   31.50    5.70
   0  18   2   38.40    3.90
   0 -18   2   38.70    7.10
   0 -18  -2   42.10    5.90
   0 -18   2   36.20    4.20
   0 -18  -2   43.20    5.50
   0 -18  -2   51.99    6.70
   0 -18  -2   54.29    5.40
   0  18  -3   15.70    3.40
   0  18   3   16.10    3.40
   0  18   3   29.60    5.40
   0  18   3   16.40    3.70
   0  18  -3   21.50    5.40
   0 -18  -3   22.60    4.70
   0 -18   3   16.00    5.50
   0 -18  -3   22.00    4.10
   0 -18   3   15.10    2.80
   0 -18  -3   23.00    5.30
   0  18   4   37.00    5.20
   0  18  -4   48.20    7.40
   0  18  -4   39.20    5.10
   0  18   4   32.60    5.90
   0 -18   4   46.20    8.40
   0 -18  -4   43.80    4.60
   0 -18  -4   54.59   10.40
   0 -18  -4   33.40    4.60
   0  18  -5    2.90    2.60
   0  18   5    2.70    2.40
   0  18   5    1.70    3.40
   0 -18  -5    4.50    3.80
   0 -18  -5   -0.10    1.30
   0 -18   5    4.70    3.80
   0  19   0   -5.70    2.40
   0  19   0   -1.10    1.30
   0  19   0   -2.50    1.70
   0 -19   0    0.30    3.00
   0 -19   0   -3.80    3.00
   0 -19   0    2.30    1.40
   0  19   1   -2.20    1.90
   0  19   1   -2.40    1.60
   0  19  -1   -0.70    2.90
   0  19  -1    0.40    1.90
   0 -19  -1   -1.40    2.90
   0 -19   1    2.00    3.30
   0 -19   1   -2.50    1.70
   0 -19  -1   -0.30    2.60
   0  19  -2   10.80    2.80
   0  19   2   19.40    4.20
   0  19   2   16.30    3.30
   0  19   2   11.10    2.90
   0  19  -2   12.20    4.20
   0 -19  -2   14.50    3.80
   0 -19   2   20.20    6.20
   0 -19   2   10.70    2.70
   0 -19  -2   10.40    3.90
   0  19   3    2.70    2.60
   0  19  -3   18.50    5.10
   0  19  -3    7.70    2.80
   0  19   3    2.90    3.30
   0  19   3   10.70    4.20
   0 -19  -3   12.00    3.40
   0 -19  -3   13.10    4.20
   0 -19  -3   14.30    3.80
   0 -19   3   13.20    5.30
   0 -19   3   10.00    2.60
   0  19  -4    7.80    2.90
   0  19   4   -1.10    2.10
   0  19   4    3.90    2.70
   0 -19  -4    2.70    5.60
   0 -19   4   -4.50    2.90
   0 -19  -4   -2.70    2.80
   0 -19  -4   -1.10    2.40
   0  20   0   -1.10    3.00
   0  20   0   -0.10    1.30
   0  20   0    2.20    2.10
   0 -20   0    1.60    1.30
   0 -20   0    3.40    3.70
   0 -20   0    0.70    2.50
   0  20  -1    1.30    2.10
   0  20   1    3.50    3.30
   0  20   1   -3.60    1.80
   0  20  -1    2.20    3.70
   0  20   1   -1.40    1.80
   0 -20  -1    2.00    3.60
   0 -20   1    1.30    3.60
   0  20   2   -2.10    3.00
   0  20  -2   -2.40    3.80
   0  20  -2   -3.80    1.90
   0  20   2   -3.50    1.90
   0  20   2   -4.60    2.20
   0 -20  -2    9.80    3.10
   0 -20   2    4.80    3.90
   0 -20   2    4.90    4.50
   0  20   3    4.50    4.40
   0  20   3   -3.20    2.10
   0  20  -3    0.80    4.20
   0  20  -3    4.80    2.60
   0 -20  -3    4.50    2.70
   0 -20  -3   -1.20    2.80
   0  21   0    0.10    2.10
   0  21   0   -0.10    2.00
   0 -21   0    4.00    4.10
   0  21  -1    7.60    2.60
   0  21   1    7.40    2.80
   0  21   1    6.20    3.70
   0  21  -1    6.70    4.00
   0 -21   1   11.20    5.20
   0 -21  -1   10.70    4.40
   0  21  -2    2.30    2.30
   0  21   2   -2.60    2.20
   0  21   2   -5.40    3.40
   0  21  -2   -1.20    2.80
   0 -21  -2   -0.70    3.70
   0 -21  -2    1.50    2.70
  -1   0  10   53.59    8.10
  -1   0  10   59.09    8.80
  -1   0   9   -2.60    2.50
  -1   0   9    4.90    2.10
  -1   0   9   -1.80    2.40
  -1   0   9    0.80    3.00
  -1   0   8    7.10    3.20
  -1   0   8    2.00    1.90
  -1   0   8    2.40    2.40
  -1   0   8    0.10    1.90
  -1   0   8   -1.20    1.50
   1   0  -8    3.40    2.40
  -1   0   7   -1.80    1.10
  -1   0   7   -1.80    1.40
  -1   0   7    1.80    2.00
  -1   0   7   -0.30    1.40
  -1   0   7   -0.70    1.40
   1   0  -7   -3.20    1.90
  -1   0   6    0.20    1.50
  -1   0   6    2.70    2.30
  -1   0   6   -0.60    1.40
  -1   0   6    0.20    2.20
  -1   0   6   -0.20    2.50
  -1   0   6    3.40    1.70
  -1   0   6    0.70    1.30
   1   0  -6    1.90    2.80
  -1   0   5    1.40    1.60
  -1   0   5    0.60    1.10
   1   0  -5    0.30    2.10
  -1   0   5   -0.60    1.70
  -1   0   5    3.60    2.20
  -1   0   5    1.60    1.30
  -1   0   5    0.80    1.20
  -1   0   4   75.09    5.30
  -1   0   4   66.39    3.90
  -1   0   4   71.29    3.80
  -1   0   4   68.39    5.00
  -1   0   4   79.89    5.60
   1   0  -4   77.69    5.80
   1   0  -4   79.39    4.10
  -1   0   3    0.70    1.40
   1   0  -3   -2.10    1.40
  -1   0   3    0.70    0.90
   1   0  -3    0.00    0.90
   1   0  -3   -0.70    0.90
  -1   0   3    0.50    1.10
  -1   0   3    2.60    1.00
  -1   0   2 2160.38   44.10
   1   0  -2 2144.59   44.60
   1   0  -1    0.20    0.50
  -1   0   1    0.40    0.70
  -1   0   1    0.70    0.50
  -1   0   1    0.10    0.30
   1   0  -1   -0.10    0.50
  -1   0   1    0.80    0.60
  -1   0  -1   -0.20    0.70
  -1   0  -1   -1.20    0.70
   1   0   1    0.50    0.70
  -1   0  -1   -0.80    0.80
   1   0   1   -1.10    0.70
   1   0   1    0.30    0.60
  -1   0  -1    0.50    0.60
   1   0   1   -1.00    0.70
   1   0   2 9999.00  172.98
   1   0   2 9698.53  170.58
   1   0   3    0.30    1.30
  -1   0  -3    0.50    1.80
   1   0   3    0.40    1.00
  -1   0  -3   -1.40    1.00
   1   0   3    1.10    1.30
   1   0   3    0.70    1.40
  -1   0  -4    2.60    2.20
   1   0   4    0.30    1.60
   1   0   4    2.10    1.30
   1   0   4    1.90    1.70
   1   0   4    1.40    1.70
  -1   0  -4    1.50    1.40
   1   0   4    2.30    1.30
   1   0   5    0.80    1.70
  -1   0  -5    2.40    1.40
   1   0   5    1.20    1.20
   1   0   5    0.90    1.60
   1   0   5    2.10    2.30
   1   0   5    0.40    0.80
   1   0   5   -0.90    1.20
  -1   0  -5   -2.10    2.00
   1   0   6    6.70    2.00
  -1   0  -6    4.00    2.90
   1   0   6    8.20    3.00
   1   0   6    4.70    2.50
   1   0   6    5.90    3.10
   1   0   6    7.30    2.60
   1   0   7   -1.00    2.20
  -1   0  -7    1.90    3.00
   1   0   7    0.30    1.50
   1   0   7   -1.70    1.50
   1   0   7   -2.60    2.10
   1   0   7   -0.20    1.40
   1   0   8   68.09    4.70
  -1   0  -8   75.89    8.00
   1   0   8   69.59    6.50
   1   0   8   61.99    8.80
   1   0   8   76.89    5.20
   1   0   9   -1.50    1.70
   1   0   9   -2.20    2.50
   1   0   9    1.80    4.00
  -1   0  -9    2.20    3.70
   1   0   9    6.90    2.50
  -1   1   9    0.30    1.50
  -1   1   9    5.00    3.90
  -1   1   9    6.20    2.30
  -1  -1   9    8.10    3.70
  -1  -1   9    5.30    3.80
  -1  -1   9    5.80    2.70
  -1  -1   9    7.20    2.70
  -1  -1   9    6.70    2.60
  -1   1   8    2.70    1.50
  -1   1   8    2.90    2.60
  -1   1   8    5.00    2.30
   1  -1  -8    4.10    3.00
  -1  -1   8    0.50    2.50
  -1  -1   8    3.60    2.20
  -1  -1   8   -1.60    1.60
  -1  -1   8    4.10    2.70
  -1  -1   8   -1.80    1.50
  -1   1   7    6.50    1.90
  -1   1   7    6.20    2.60
   1   1  -7    5.20    3.10
  -1   1   7    7.40    2.80
  -1   1   7    6.70    2.30
  -1   1   7    5.70    1.60
  -1  -1   7    4.50    1.90
   1  -1  -7    5.00    3.60
  -1  -1   7    4.70    2.00
  -1  -1   7    2.40    2.20
  -1  -1   7    1.80    1.90
  -1  -1   7    5.00    2.10
  -1   1   6   57.39    3.60
  -1   1   6   64.89    4.70
   1   1  -6   57.39    6.00
  -1   1   6   68.09    5.90
  -1   1   6   70.69    6.40
  -1   1   6   63.79    3.90
  -1   1   6   51.59    7.00
  -1  -1   6   61.89    4.60
  -1  -1   6   61.39    5.90
  -1  -1   6   57.29    4.60
   1  -1  -6   68.99    6.90
  -1  -1   6   64.99    4.80
  -1  -1   6   58.89    4.40
  -1  -1   6   76.59    9.20
  -1  -1   6   62.49    6.60
   1   1  -5   40.80    5.40
  -1   1   5   39.00    3.30
  -1   1   5   39.10    5.30
  -1   1   5   32.90    4.80
  -1   1   5   43.20    5.90
  -1   1   5   36.80    2.80
  -1   1   5   38.50    2.80
  -1  -1   5   38.10    3.30
  -1  -1   5   38.50    5.00
   1  -1  -5   45.40    6.00
  -1  -1   5   41.20    5.40
  -1  -1   5   40.20    5.10
  -1  -1   5   41.80    3.50
  -1  -1   5   33.30    3.30
   1  -1  -5   37.80    3.30
  -1  -1   5   39.00    3.60
   1   1  -4  154.68    7.90
  -1   1   4  181.28    8.00
  -1   1   4  172.08    6.30
  -1   1   4  163.18    5.40
  -1   1   4  152.08    8.10
  -1  -1   4  171.28    6.50
  -1  -1   4  170.78    7.70
  -1  -1   4  180.38    8.50
  -1  -1   4  178.08    6.50
  -1  -1   4  159.08    6.40
  -1  -1   4  169.48    7.80
   1  -1  -4  164.38    6.20
   1  -1  -4  159.98    8.40
   1   1  -3  199.08    6.70
   1   1  -3  189.58    7.70
  -1   1   3  193.18    7.40
  -1   1   3  183.58    5.20
  -1   1   3  186.28    7.80
  -1   1   3  186.68    5.80
  -1  -1   3  188.08    7.70
   1  -1  -3  200.38    8.10
  -1  -1   3  193.68    7.30
   1  -1  -3  194.58    5.90
  -1  -1   3  193.58    6.50
   1  -1  -3  182.98    7.30
  -1  -1   3  192.48    7.20
  -1  -1   3  199.58    6.20
   1  -1  -3  189.98    5.50
  -1  -1   3  190.98    6.00
  -1   1   2   27.10    1.70
  -1   1   2   29.30    1.60
  -1   1   2   28.40    2.30
  -1   1   2   33.10    2.90
   1   1  -2   30.40    2.30
   1  -1  -2   27.40    1.60
  -1  -1   2   30.70    2.30
  -1  -1   2   31.70    2.20
  -1  -1   2   27.20    2.70
  -1  -1   2   30.60    2.00
  -1  -1   2   31.10    1.90
   1  -1  -2   28.00    1.80
   1  -1  -2   28.90    2.60
   1  -1  -2   32.10    2.60
  -1   1   1  172.78    3.90
   1   1  -1  172.38    4.70
  -1   1   1  178.98    5.10
   1   1  -1  176.38    3.90
   1   1  -1  166.78    4.70
   1   1  -1  167.78    4.20
  -1   1   1  175.48    3.60
  -1   1   1  167.18    4.50
   1  -1  -1  173.18    3.60
   1  -1  -1  174.98    5.10
   1  -1  -1  167.68    3.90
  -1  -1   1  172.98    4.80
   1  -1  -1  181.78    4.80
  -1  -1   1  172.28    3.90
  -1  -1   1  176.58    4.60
  -1  -1   1  174.58    4.20
   1   1   0 1217.78   27.20
   1  -1   0 1225.68   26.90
   1   1   1  178.18    5.10
  -1   1  -1  186.48    5.20
  -1   1  -1  178.18    5.00
   1   1   1  182.88    4.10
   1   1   1  186.28    5.20
  -1   1  -1  187.98    4.90
   1   1   1  189.08    4.90
  -1  -1  -1  180.28    4.80
  -1  -1  -1  185.08    4.10
   1  -1   1  188.88    5.00
   1  -1   1  184.88    4.70
   1  -1   1  186.58    5.00
  -1  -1  -1  182.08    5.30
   1  -1   1  185.88    5.00
   1  -1   1  183.98    5.00
  -1  -1  -1  182.58    5.30
   1   1   2  519.95   12.70
  -1   1  -2  502.45   11.60
  -1   1  -2  506.05   12.20
   1   1   2  522.95   10.10
   1   1   2  531.45   11.70
  -1   1  -2  507.55   11.60
   1   1   2  520.35   12.60
  -1   1  -2  533.25   12.70
   1  -1   2  530.05   11.60
   1  -1   2  508.35   12.20
   1  -1   2  518.05   12.10
  -1  -1  -2  518.65   10.30
   1  -1   2  540.75   12.00
  -1  -1  -2  522.45   12.80
  -1  -1  -2  530.25   11.80
  -1   1  -3  948.01   20.10
   1   1   3  960.40   21.80
  -1   1  -3  942.51   21.60
  -1   1  -3  968.00   21.90
   1   1   3  954.20   18.00
   1   1   3  956.80   20.20
   1   1   3  964.00   22.10
   1  -1   3  999.40   20.60
   1  -1   3  943.11   19.70
  -1  -1  -3  974.30   22.30
  -1  -1  -3  951.90   20.20
   1  -1   3  934.81   21.20
   1   1   4   25.80    4.00
   1   1   4   26.60    4.50
   1   1   4   27.70    2.30
   1   1   4   35.50    3.30
   1   1   4   27.70    4.10
   1   1   4   33.20    2.50
  -1   1  -4   28.10    4.40
   1  -1   4   27.70    3.40
  -1  -1  -4   29.10    4.60
   1  -1   4   39.20    4.30
   1  -1   4   35.40    4.60
   1  -1   4   30.20    4.10
   1  -1   4   30.30    3.00
  -1  -1  -4   32.20    3.20
   1   1   5  149.88    5.40
   1   1   5  137.89    8.20
   1   1   5  143.89    8.20
   1   1   5  135.29    5.50
  -1   1  -5  160.88    8.90
   1   1   5  143.89    7.10
   1   1   5  141.19    8.40
   1  -1   5  151.08    8.50
   1  -1   5  157.68    8.50
   1  -1   5  150.48    6.50
   1  -1   5  148.59    7.10
   1  -1   5  148.49    8.20
  -1  -1  -5  149.29    7.10
  -1  -1  -5  149.88    8.90
   1   1   6   14.20    3.50
   1   1   6    7.20    1.70
   1   1   6    9.80    2.60
  -1   1  -6    7.50    3.50
   1   1   6    6.50    3.40
   1   1   6    8.20    2.90
   1   1   6    8.30    2.10
  -1  -1  -6   13.20    4.10
   1  -1   6    6.60    2.20
   1  -1   6    7.70    3.80
   1  -1   6   15.40    3.90
   1  -1   6   12.60    3.40
   1  -1   6    6.30    2.80
   1  -1   6    7.80    2.20
  -1  -1  -6   11.90    3.00
   1  -1   6   12.00    2.90
  -1   1  -7   10.70    4.20
   1   1   7    4.30    3.00
   1   1   7   13.80    3.50
   1   1   7    9.90    2.00
   1   1   7   11.20    2.30
   1  -1   7   11.40    3.00
   1  -1   7    7.10    2.80
   1  -1   7    3.90    3.10
   1  -1   7    7.30    3.00
   1  -1   7   10.00    2.80
  -1  -1  -7   15.70    4.70
   1   1   8    2.20    2.10
   1   1   8    0.80    2.70
  -1   1  -8    8.00    3.80
   1   1   8    5.00    1.70
   1  -1   8    9.40    2.80
  -1  -1  -8   12.20    4.60
   1  -1   8    4.90    2.10
   1  -1   8    6.30    4.70
   1  -1   8    2.30    3.30
  -1   1  -9   16.30    5.70
   1   1   9   20.60    4.30
   1   1   9    9.10    1.90
   1   1   9   13.10    4.60
   1   1   9   11.20    3.50
   1  -1   9   15.80    3.30
   1  -1   9    8.30    2.60
  -1  -1  -9   13.60    4.70
   1  -1   9    9.00    4.40
   1  -1   9   10.20    3.90
  -1   2   9    0.70    2.30
  -1   2   9   -0.40    2.10
  -1  -2   9   -2.60    2.20
  -1  -2   9   -0.20    2.30
  -1  -2   9    3.30    2.50
   1  -2  -9    2.10    3.20
  -1  -2   9    4.00    3.10
  -1  -2   9    2.70    2.70
  -1   2   8    2.90    1.10
  -1   2   8    0.80    2.00
  -1   2   8    1.20    2.10
  -1   2   8   -0.80    2.10
  -1   2   8   -0.70    0.90
  -1  -2   8    1.40    2.30
  -1  -2   8    0.40    2.00
  -1  -2   8    3.40    2.50
   1  -2  -8    0.40    3.00
  -1  -2   8   -0.20    2.00
  -1   2   7    9.80    2.70
  -1   2   7    2.80    1.20
  -1   2   7    7.70    3.00
  -1   2   7    3.30    1.30
  -1  -2   7   11.20    3.00
  -1  -2   7    6.40    2.40
  -1  -2   7    4.70    2.40
  -1  -2   7    7.80    3.00
   1  -2  -7    2.80    3.00
   1  -2  -7    6.30    2.50
  -1   2   6    4.10    1.20
  -1   2   6    3.50    1.40
  -1   2   6    2.80    2.70
  -1   2   6   -1.60    1.70
  -1   2   6    3.90    2.70
  -1   2   6    5.80    2.10
   1  -2  -6    5.80    2.10
  -1  -2   6    4.30    2.30
  -1  -2   6    9.60    2.60
  -1  -2   6    7.50    2.40
  -1  -2   6    4.70    2.10
  -1  -2   6    2.30    1.90
   1  -2  -6   -0.20    2.40
   1   2  -5   21.80    3.90
  -1   2   5   19.30    2.80
  -1   2   5   19.00    3.60
  -1   2   5   17.10    1.70
  -1   2   5   14.90    3.40
  -1   2   5   20.10    4.50
  -1   2   5   19.90    2.20
  -1  -2   5   20.30    4.20
  -1  -2   5   18.60    2.90
   1  -2  -5   17.60    4.00
  -1  -2   5   19.60    3.10
  -1  -2   5   19.70    3.40
   1  -2  -5   17.50    2.90
  -1  -2   5   20.10    3.20
  -1  -2   5   19.90    3.70
  -1  -2   5   20.30    3.50
   1   2  -4   65.69    5.20
  -1   2   4   67.69    3.00
  -1   2   4   73.79    4.00
  -1   2   4   71.79    5.90
  -1   2   4   65.69    5.60
  -1   2   4   70.59    2.80
  -1  -2   4   70.79    5.50
  -1  -2   4   73.39    4.20
   1  -2  -4   69.89    5.10
  -1  -2   4   70.89    4.60
   1  -2  -4   72.09    4.00
  -1  -2   4   71.39    4.90
  -1  -2   4   62.79    4.70
  -1   2   3  294.97    9.50
  -1   2   3  275.37    6.10
   1   2  -3  278.37    8.90
  -1   2   3  302.77   11.80
  -1   2   3  295.97    7.70
   1  -2  -3  289.27   10.20
  -1  -2   3  278.37    9.60
  -1  -2   3  307.27    9.30
   1  -2  -3  284.27    6.50
  -1  -2   3  275.57    8.70
  -1  -2   3  298.97    8.20
  -1  -2   3  284.07    9.10
   1  -2  -3  288.17    7.70
  -1  -2   3  302.87    8.20
  -1   2   2  609.34   12.30
  -1   2   2  635.14   11.30
  -1   2   2  634.84   14.90
  -1   2   2  648.94   14.30
   1   2  -2  641.44   13.10
   1   2  -2  635.04   14.30
   1  -2  -2  645.24   14.50
   1  -2  -2  619.84   11.50
  -1  -2   2  640.54   13.60
  -1  -2   2  626.14   14.20
  -1  -2   2  638.04   13.60
   1  -2  -2  635.44   14.90
  -1  -2   2  646.74   13.90
   1  -2  -2  623.44   12.50
  -1  -2   2  617.34   12.80
  -1  -2   2  623.64   14.10
  -1   2   1  519.55    9.90
  -1   2   1  536.95   11.40
  -1   2   1  535.95    9.90
   1   2  -1  508.45   11.60
  -1   2   1  539.55   10.90
   1   2  -1  524.95   10.30
   1   2  -1  541.35   10.70
  -1  -2   1  527.25   11.60
  -1  -2   1  538.15   10.40
   1  -2  -1  532.05    9.90
  -1  -2   1  539.05   10.30
  -1  -2   1  536.45   10.00
   1  -2  -1  531.65    9.90
   1  -2  -1  543.35   11.40
   1  -2  -1  534.75   11.10
  -1   2   0   19.80    1.30
   1   2   0   18.60    1.50
   1   2   0   15.80    1.10
  -1   2   0   19.60    1.10
   1   2   0   22.40    1.20
  -1   2   0   19.10    1.50
   1  -2   0   18.10    1.50
  -1  -2   0   19.40    1.20
   1  -2   0   20.00    1.10
  -1  -2   0   17.10    1.30
   1  -2   0   18.90    1.30
  -1  -2   0   18.20    1.10
   1   2   1 2984.80   64.29
   1  -2   1 2961.90   57.29
  -1  -2  -1 2938.21   63.89
   1   2   2  435.56   11.40
   1   2   2  428.76   11.20
  -1   2  -2  444.16   10.70
   1   2   2  440.66    8.30
  -1   2  -2  434.26   11.10
  -1   2  -2  429.56   10.90
   1   2   2  431.46   11.30
   1   2   2  443.16   10.40
  -1  -2  -2  432.26    8.30
   1  -2   2  437.96   10.80
   1  -2   2  457.75   10.90
  -1  -2  -2  440.86   10.40
   1  -2   2  439.66   10.80
   1  -2   2  447.26   10.60
  -1  -2  -2  432.76   11.60
   1  -2   2  444.06   10.50
  -1   2  -3  321.97   10.10
   1   2   3  314.57   10.40
   1   2   3  308.57    6.60
   1   2   3  312.97   10.40
  -1   2  -3  324.57   10.60
   1   2   3  327.57    9.20
   1   2   3  298.17   10.20
  -1  -2  -3  315.37    9.30
   1  -2   3  305.57    9.30
   1  -2   3  313.17    9.80
  -1  -2  -3  308.97   10.90
   1  -2   3  318.67    9.50
  -1  -2  -3  308.77    6.90
   1   2   4  358.96   12.50
   1   2   4  357.56   12.60
  -1   2  -4  381.46   14.80
   1   2   4  352.86   10.80
   1   2   4  360.96    8.00
   1   2   4  376.56   12.70
   1   2   4  353.76    8.30
  -1   2  -4  352.36   12.20
  -1  -2  -4  350.96   10.80
   1  -2   4  332.77   11.00
   1  -2   4  347.97   11.10
  -1  -2  -4  343.57   13.00
   1  -2   4  373.76   11.10
   1  -2   4  357.16   11.90
   1  -2   4  349.96   11.70
   1  -2   4  364.66   11.20
  -1   2  -5   13.40    3.30
   1   2   5   12.30    3.40
   1   2   5   11.90    1.80
   1   2   5   16.80    3.00
   1   2   5   14.00    3.30
   1   2   5   10.50    1.60
   1   2   5   11.70    3.30
   1  -2   5   16.50    3.70
   1  -2   5   16.30    3.20
  -1  -2  -5    5.70    3.10
  -1  -2  -5    9.20    2.50
   1  -2   5   12.30    2.60
   1  -2   5   18.20    3.30
   1  -2   5   11.30    2.90
   1  -2   5   12.10    3.40
   1  -2   5   13.30    2.90
  -1   2  -6   25.70    5.40
   1   2   6   48.20    6.70
   1   2   6   34.00    5.40
   1   2   6   38.50    4.80
   1   2   6   34.00    5.50
   1   2   6   34.50    2.50
   1   2   6   29.60    2.30
   1  -2   6   36.40    5.60
   1  -2   6   34.90    5.20
   1  -2   6   36.20    4.80
   1  -2   6   30.60    4.60
   1  -2   6   39.00    4.90
  -1  -2  -6   37.40    6.50
   1  -2   6   37.80    4.60
  -1  -2  -6   36.60    4.90
   1   2   7    4.20    2.40
   1   2   7    8.30    3.20
  -1   2  -7    4.80    2.70
   1   2   7    3.90    1.30
   1   2   7    8.50    1.60
  -1  -2  -7    9.80    3.20
   1  -2   7    3.20    2.60
  -1  -2  -7    6.80    3.80
   1  -2   7    8.50    2.70
   1  -2   7    6.50    3.00
   1  -2   7    5.70    3.40
   1  -2   7    6.00    2.60
   1   2   8    7.20    1.50
   1   2   8    3.50    2.80
   1   2   8    7.90    1.30
  -1   2  -8    7.70    3.60
   1   2   8    4.80    3.90
  -1  -2  -8   12.80    3.80
   1  -2   8    6.90    4.00
   1  -2   8    9.40    3.00
   1  -2   8    8.80    3.00
   1   2   9    0.50    2.40
   1   2   9    1.00    2.80
  -1   2  -9    2.40    3.30
  -1  -2  -9    5.20    4.10
   1  -2   9    2.40    3.50
   1  -2   9   -6.20    2.00
   1  -2   9   -5.30    2.70
   1  -2   9    1.10    2.40
  -1   3   9   -0.70    1.90
  -1   3   9    5.00    3.30
  -1  -3   9    0.60    2.90
  -1  -3   9    1.30    2.80
  -1  -3   9    3.50    3.00
   1  -3  -9   10.50    5.20
  -1  -3   9    4.50    3.10
  -1  -3   9    2.50    3.00
  -1   3   8   55.79    5.10
  -1   3   8   50.49    7.20
   1  -3  -8   54.49    8.80
  -1  -3   8   40.60    6.60
  -1  -3   8   58.79    6.80
  -1  -3   8   51.99    6.30
  -1  -3   8   55.09    7.70
  -1  -3   8   55.09    5.40
  -1   3   7    7.80    3.30
  -1   3   7    5.80    0.90
  -1   3   7    3.20    1.80
  -1   3   7    5.00    1.00
  -1  -3   7    5.50    2.20
   1  -3  -7    5.80    2.70
  -1  -3   7    7.70    3.10
  -1  -3   7    2.20    2.40
  -1  -3   7    1.40    2.40
  -1  -3   7    6.70    2.30
   1  -3  -7    9.10    4.00
  -1  -3   7    3.10    2.30
  -1   3   6    2.30    2.20
  -1   3   6    0.20    0.50
  -1   3   6   -1.50    2.80
  -1   3   6    1.40    1.40
  -1   3   6    0.80    0.60
  -1   3   6    0.90    2.50
  -1  -3   6    1.20    2.40
  -1  -3   6    1.40    1.90
  -1  -3   6    0.50    1.50
   1  -3  -6   -0.50    1.90
  -1  -3   6    4.30    2.60
   1  -3  -6    0.20    1.40
  -1  -3   6   -0.70    1.50
  -1  -3   6    0.60    1.40
  -1  -3   6   -1.40    1.60
  -1   3   5   41.60    5.90
  -1   3   5   40.00    3.40
  -1   3   5   39.20    5.40
  -1   3   5   36.60    1.80
  -1   3   5   36.50    1.70
  -1  -3   5   39.60    3.80
   1  -3  -5   50.09    6.50
  -1  -3   5   37.20    4.80
  -1  -3   5   33.50    4.40
   1  -3  -5   43.20    3.60
  -1  -3   5   39.70    4.20
  -1  -3   5   37.80    4.70
  -1  -3   5   44.30    5.60
  -1   3   4   23.90    1.30
  -1   3   4   30.20    2.70
  -1   3   4   24.10    3.80
  -1   3   4   23.10    1.20
  -1   3   4   24.40    4.00
  -1  -3   4   25.30    4.10
  -1  -3   4   28.90    3.30
  -1  -3   4   28.60    3.70
  -1  -3   4   25.30    3.50
   1  -3  -4   22.00    3.60
   1  -3  -4   29.60    4.60
  -1  -3   4   30.70    3.80
  -1  -3   4   29.30    3.30
   1   3  -3  377.86   11.30
   1   3  -3  391.46   10.30
  -1   3   3  372.06    7.00
  -1   3   3  362.86   12.00
  -1   3   3  384.26    9.50
  -1   3   3  376.96   11.30
  -1  -3   3  384.76   10.60
  -1  -3   3  387.46   10.90
   1  -3  -3  360.46    7.20
  -1  -3   3  386.66   11.40
  -1  -3   3  372.66   11.10
   1  -3  -3  389.76   12.40
   1  -3  -3  386.46    9.60
   1  -3  -3  371.56   11.50
  -1  -3   3  385.86   10.10
  -1  -3   3  378.86   10.70
   1   3  -2 1683.63   32.40
  -1   3   2 1665.93   32.50
   1  -3  -2 1683.83   32.00
  -1  -3   2 1659.03   30.40
  -1  -3   2 1713.43   32.50
   1  -3  -2 1710.53   32.70
  -1  -3   2 1701.03   31.50
  -1  -3   2 1692.93   30.50
   1   3  -1  741.03   14.50
   1   3  -1  755.82   14.10
  -1   3   1  741.93   15.10
  -1   3   1  753.92   14.70
   1   3  -1  750.22   13.50
  -1   3   1  747.33   14.10
   1   3  -1  719.03   15.90
  -1   3   1  769.72   14.10
   1  -3  -1  729.43   14.00
  -1  -3   1  762.62   13.30
   1  -3  -1  747.83   15.20
   1  -3  -1  754.82   14.90
  -1  -3   1  740.23   15.90
   1  -3  -1  754.92   14.00
  -1  -3   1  770.92   14.50
   1   3   0    1.00    0.70
   1   3   0    0.90    0.60
  -1   3   0    1.20    0.60
   1   3   0    0.40    0.30
  -1   3   0   -0.20    0.70
  -1   3   0   -0.80    1.00
   1   3   0    0.20    1.00
  -1   3   0    0.00    0.40
  -1  -3   0   -0.20    0.40
  -1  -3   0   -0.20    0.50
   1  -3   0    1.40    0.80
   1  -3   0    0.60    0.90
  -1  -3   0   -1.10    0.80
  -1  -3   0    0.80    0.70
   1  -3   0    1.90    0.70
   1   3   1 1519.55   27.20
  -1   3  -1 1597.54   26.70
  -1   3  -1 1616.94   29.60
   1  -3   1 1536.05   26.50
  -1  -3  -1 1569.44   27.20
   1  -3   1 1606.44   29.40
  -1   3  -2  258.67    8.20
  -1   3  -2  251.67    7.20
  -1   3  -2  261.47    7.90
   1   3   2  272.17    8.20
   1   3   2  258.67    7.30
   1   3   2  250.57    5.30
  -1   3  -2  254.97    7.80
   1   3   2  244.98    8.00
   1  -3   2  268.27    7.60
  -1  -3  -2  248.58    8.40
   1  -3   2  255.57    7.70
  -1  -3  -2  257.77    5.20
  -1  -3  -2  262.97    7.40
   1  -3   2  264.17    8.20
   1  -3   2  270.27    7.20
   1   3   3   14.50    2.80
   1   3   3   13.70    3.00
  -1   3  -3   14.20    2.80
   1   3   3   14.00    0.90
  -1   3  -3   15.50    2.90
   1   3   3   17.70    3.00
   1   3   3   17.50    2.60
  -1  -3  -3   17.80    3.00
   1  -3   3   19.90    3.00
   1  -3   3   15.30    3.10
   1  -3   3   17.70    3.10
  -1  -3  -3   22.40    3.90
   1  -3   3   19.30    2.90
  -1  -3  -3   16.30    1.00
   1  -3   3   17.20    2.90
   1   3   4   95.09    6.00
   1   3   4   91.09    2.60
   1   3   4   91.39    2.70
   1   3   4   94.59    6.10
  -1   3  -4  105.89    7.60
  -1   3  -4   93.79    5.90
   1   3   4   96.99    5.10
   1   3   4   91.09    6.20
   1  -3   4   83.79    5.40
   1  -3   4   94.69    5.60
   1  -3   4   89.09    5.60
  -1  -3  -4   97.49    5.30
   1  -3   4   92.29    5.70
   1  -3   4   83.89    5.30
  -1  -3  -4   90.59    6.40
   1  -3   4   91.49    5.50
   1   3   5  168.68    9.00
   1   3   5  166.78    4.40
   1   3   5  168.78    4.20
   1   3   5  182.18    9.40
   1   3   5  159.08    9.00
  -1   3  -5  179.58    9.10
   1   3   5  179.78    7.90
   1  -3   5  177.08    8.20
   1  -3   5  175.48    8.20
   1  -3   5  172.78    8.20
   1  -3   5  165.58    8.60
   1  -3   5  167.68    8.50
  -1  -3  -5  172.98    9.90
   1  -3   5  167.68    8.00
  -1  -3  -5  173.78    7.80
   1   3   6    2.00    2.70
   1   3   6    1.50    0.60
   1   3   6    0.50    1.50
   1   3   6    2.30    2.30
   1   3   6   -2.30    1.40
  -1   3  -6    2.10    2.40
   1   3   6    1.50    0.70
  -1  -3  -6    1.90    2.40
  -1  -3  -6    0.50    1.70
   1  -3   6    1.30    2.00
   1  -3   6    4.50    2.30
   1  -3   6    1.50    2.20
   1  -3   6    2.80    2.20
   1  -3   6    0.10    2.10
   1  -3   6    2.10    2.10
   1   3   7   23.90    6.20
   1   3   7   17.10    3.60
   1   3   7   17.80    1.00
  -1   3  -7   18.80    4.90
   1  -3   7   15.10    4.50
  -1  -3  -7   13.20    4.20
   1  -3   7   17.80    3.90
   1  -3   7   19.70    4.00
   1  -3   7   18.10    3.70
  -1  -3  -7   23.70    4.20
   1   3   8   36.00    6.40
  -1   3  -8   39.10    6.90
  -1  -3  -8   37.30    6.70
   1  -3   8   38.40    5.40
   1  -3   8   29.90    5.10
   1  -3   8   25.70    5.50
   1  -3   8   36.00    5.30
   1   3   9   26.40    4.60
   1   3   9   29.90    6.40
   1  -3   9   19.00    4.60
   1  -3   9   36.00    6.80
  -1  -3  -9   26.00    6.30
   1  -3   9   26.50    4.90
   1  -3   9   27.00    4.70
  -1   4   9    2.20    1.90
  -1   4   9   -4.20    2.50
   1  -4  -9    2.20    4.00
  -1  -4   9   -2.00    3.10
  -1  -4   9   -0.10    2.60
  -1  -4   9   -6.30    1.90
  -1  -4   9    2.90    3.20
  -1   4   8    0.10    1.70
  -1   4   8    2.30    2.60
  -1  -4   8    0.30    2.30
  -1  -4   8    4.80    2.70
  -1  -4   8   -1.20    1.80
   1  -4  -8    5.10    3.40
  -1  -4   8    4.40    2.70
  -1  -4   8    1.80    2.40
  -1   4   7   16.80    4.20
  -1   4   7   22.30    3.80
  -1  -4   7   14.90    4.10
   1  -4  -7   19.00    4.10
  -1  -4   7   18.60    3.70
  -1  -4   7   20.70    4.20
  -1  -4   7   23.80    4.70
   1  -4  -7   18.60    5.30
  -1  -4   7   23.80    4.90
  -1  -4   7   19.80    4.30
  -1   4   6   45.50    6.80
  -1   4   6   41.70    5.90
  -1   4   6   48.50    6.30
  -1   4   6   44.20    4.00
  -1  -4   6   45.60    5.80
  -1  -4   6   49.50    5.00
  -1  -4   6   43.70    4.40
  -1  -4   6   42.30    4.20
  -1  -4   6   40.20    5.40
   1  -4  -6   44.60    4.10
  -1  -4   6   47.00    5.10
   1  -4  -6   50.29    7.40
  -1  -4   6   54.49    5.10
  -1  -4   6   54.79    5.70
  -1   4   5  103.39    6.10
  -1   4   5   95.69    6.50
  -1   4   5   99.19    7.30
  -1  -4   5   99.59    6.50
   1  -4  -5   95.29    6.90
   1  -4  -5  102.29    5.60
   1  -4  -5   94.99    7.20
  -1  -4   5   86.69    6.10
  -1  -4   5  110.19    6.80
  -1  -4   5   96.79    6.20
  -1  -4   5  103.89    6.20
  -1  -4   5  102.49    5.80
  -1  -4   5   98.79    6.80
  -1  -4   5   99.09    5.70
  -1   4   4   89.49    5.80
  -1   4   4   85.49    4.40
  -1   4   4   86.89    6.20
  -1  -4   4   85.19    5.20
   1  -4  -4   86.19    5.90
  -1  -4   4   88.99    5.80
   1  -4  -4   97.39    4.80
   1  -4  -4   84.39    6.30
  -1  -4   4   93.59    5.40
  -1  -4   4   89.69    4.90
  -1  -4   4   82.09    5.50
  -1  -4   4   82.69    5.10
   1   4  -3  739.33   17.10
  -1   4   3  763.92   19.30
  -1   4   3  728.93   12.80
   1   4  -3  765.22   18.80
  -1   4   3  775.32   18.40
  -1   4   3  769.82   16.10
   1  -4  -3  754.82   19.40
   1  -4  -3  745.73   18.60
  -1  -4   3  784.62   17.30
  -1  -4   3  758.42   16.80
  -1  -4   3  763.02   18.00
  -1  -4   3  764.22   16.90
  -1  -4   3  776.82   19.10
   1  -4  -3  757.32   16.20
  -1   4   2   51.69    3.70
  -1   4   2   44.50    2.00
   1   4  -2   52.39    3.90
   1   4  -2   50.19    3.10
  -1   4   2   54.89    3.40
   1   4  -2   49.30    2.80
  -1   4   2   49.90    2.60
   1  -4  -2   44.80    3.30
  -1  -4   2   46.20    2.60
  -1  -4   2   43.40    3.60
  -1  -4   2   46.20    2.90
   1  -4  -2   47.80    1.90
   1  -4  -2   49.00    3.70
   1  -4  -2   43.10    2.50
  -1  -4   2   47.80    2.60
   1   4  -1  638.64   14.90
   1   4  -1  638.74   11.80
   1   4  -1  652.93   13.60
  -1   4   1  621.34   12.90
   1   4  -1  643.74   12.40
  -1   4   1  653.43   13.10
  -1   4   1  636.54   13.10
  -1   4   1  626.54   13.50
  -1  -4   1  661.33   12.20
  -1  -4   1  662.73   15.00
   1  -4  -1  627.54   13.50
  -1  -4   1  630.64   11.40
   1  -4  -1  647.74   13.00
  -1  -4   1  651.83   13.30
   1  -4  -1  647.34   12.90
   1  -4  -1  650.13   13.70
   1   4   0   75.59    3.70
  -1   4   0   79.79    2.70
  -1   4   0   74.79    3.30
  -1   4   0   76.99    3.60
   1   4   0   82.19    3.30
   1   4   0   74.19    2.10
  -1   4   0   75.39    2.10
   1   4   0   78.89    2.70
  -1  -4   0   72.59    3.60
   1  -4   0   82.19    3.20
  -1  -4   0   72.69    2.80
  -1  -4   0   76.69    2.40
   1  -4   0   79.49    2.80
  -1  -4   0   81.19    3.30
   1  -4   0   76.29    2.20
   1  -4   0   79.89    3.70
   1   4   1   45.80    2.70
  -1   4  -1   44.50    3.30
   1   4   1   48.60    2.70
  -1   4  -1   46.80    2.80
   1   4   1   44.20    2.40
  -1   4  -1   49.99    2.50
   1   4   1   50.09    2.60
  -1  -4  -1   52.79    3.10
   1  -4   1   46.70    1.50
   1  -4   1   47.30    1.40
   1  -4   1   47.90    2.90
   1  -4   1   48.80    3.40
  -1  -4  -1   47.10    2.70
   1  -4   1   46.60    2.30
  -1  -4  -1   43.90    2.30
  -1  -4  -1   46.40    2.60
   1   4   2 1023.00   20.20
   1   4   2  991.00   17.60
  -1   4  -2  996.00   19.20
  -1   4  -2  978.60   21.60
  -1   4  -2  981.30   20.30
  -1   4  -2  975.30   20.70
   1   4   2  950.90   20.90
   1   4   2  954.90   20.70
   1  -4   2  983.00   19.00
  -1  -4  -2  993.50   21.80
  -1  -4  -2  967.60   20.00
   1  -4   2  996.90   19.70
   1  -4   2 1019.60   21.80
   1  -4   2  978.30   20.50
  -1  -4  -2  979.30   17.20
  -1  -4  -2  969.40   20.90
   1   4   3   71.39    4.90
   1   4   3   76.09    5.10
   1   4   3   86.79    4.50
  -1   4  -3   69.49    4.80
  -1   4  -3   72.99    4.50
   1  -4   3   73.09    4.30
  -1  -4  -3   74.99    4.30
  -1  -4  -3   79.89    5.50
   1  -4   3   69.69    4.40
   1  -4   3   76.39    5.20
   1  -4   3   81.19    4.60
   1  -4   3   71.39    4.90
   1   4   4  105.59    6.70
   1   4   4  111.69    6.70
   1   4   4  110.19    6.70
  -1   4  -4  115.39    6.30
   1  -4   4  107.89    6.00
  -1  -4  -4  112.09    7.40
   1  -4   4  108.09    6.00
   1  -4   4   99.59    5.80
  -1  -4  -4  101.99    5.50
   1  -4   4  107.69    6.20
   1  -4   4  105.79    6.00
   1  -4   4  114.09    6.60
   1   4   5  133.99    8.20
   1   4   5  115.79    7.80
  -1   4  -5  127.49    7.90
  -1   4  -5  129.29    7.60
   1   4   5  118.09    7.90
   1   4   5  135.79    6.80
  -1  -4  -5  127.69    6.80
   1  -4   5  127.79    7.50
   1  -4   5  134.39    7.30
   1  -4   5  127.09    7.40
   1  -4   5  123.49    7.10
   1  -4   5  137.49    7.40
   1  -4   5  131.79    7.00
  -1  -4  -5  120.09    8.30
  -1   4  -6   11.00    3.70
   1   4   6   13.70    3.80
   1   4   6    7.80    2.70
   1   4   6    9.70    2.80
   1   4   6   11.10    3.30
   1  -4   6   10.70    3.20
   1  -4   6   14.40    3.40
   1  -4   6    8.50    3.20
  -1  -4  -6   11.90    4.20
   1  -4   6   12.90    3.50
   1  -4   6   11.00    3.40
   1  -4   6   14.60    3.40
   1  -4   6   16.70    3.70
   1   4   7   32.60    4.80
  -1   4  -7   28.60    5.60
   1  -4   7   31.90    5.60
   1  -4   7   32.10    5.70
   1  -4   7   39.50    5.50
   1  -4   7   32.20    5.00
   1  -4   7   29.60    4.80
   1   4   8    6.00    3.40
   1   4   8    3.20    2.40
   1  -4   8    5.40    3.30
   1  -4   8   13.20    3.50
   1  -4   8    4.30    2.60
   1  -4   8    1.10    2.90
  -1  -4  -8    7.60    4.50
   1   4   9   27.80    4.90
   1   4   9   42.30    8.00
  -1  -4  -9   45.60    9.30
   1  -4   9   31.80    6.40
   1  -4   9   25.20    4.80
   1  -4   9   34.90    5.70
  -1   5   9    3.80    3.40
  -1   5   9    1.30    2.70
  -1  -5   9    3.70    2.60
  -1  -5   9    7.90    3.50
  -1  -5   9    4.60    3.30
   1  -5  -9   13.90    5.70
  -1  -5   9    6.90    3.20
  -1   5   8    1.90    1.90
  -1   5   8   -0.40    1.70
  -1  -5   8    5.20    2.60
  -1  -5   8    5.80    2.80
  -1  -5   8    4.50    2.50
  -1  -5   8   -0.90    2.80
  -1  -5   8    0.50    2.00
   1  -5  -8    3.70    3.40
  -1   5   7   26.60    4.10
  -1  -5   7   24.00    6.30
  -1  -5   7   24.20    4.90
  -1  -5   7   17.20    3.80
  -1  -5   7   19.60    4.20
  -1  -5   7   24.80    4.50
  -1  -5   7   22.20    4.20
   1  -5  -7   22.00    3.80
  -1  -5   7   23.40    4.50
  -1   5   6    1.70    2.60
  -1   5   6    4.60    3.20
  -1   5   6    0.70    1.40
  -1  -5   6    3.90    2.20
  -1  -5   6    1.50    2.00
  -1  -5   6    4.70    2.90
  -1  -5   6    1.10    1.80
  -1  -5   6    4.50    2.50
  -1  -5   6    1.30    2.00
  -1  -5   6   -1.30    1.70
  -1  -5   6    0.70    2.00
   1  -5  -6    0.40    1.70
   1  -5  -6   -0.90    1.90
  -1   5   5    9.10    3.50
  -1   5   5    4.80    2.40
  -1   5   5    4.60    1.70
  -1  -5   5    8.40    2.60
  -1  -5   5    4.70    1.90
  -1  -5   5    3.00    2.00
  -1  -5   5    6.90    2.70
   1  -5  -5    3.50    1.80
  -1  -5   5    4.60    2.60
   1  -5  -5   10.60    3.60
   1  -5  -5    4.70    2.20
  -1  -5   5    9.40    2.60
  -1  -5   5    2.50    1.80
  -1  -5   5    6.00    2.20
   1   5  -4  306.97   10.40
  -1   5   4  309.67   11.40
  -1   5   4  321.07   12.20
  -1   5   4  323.27    9.60
  -1  -5   4  308.97   11.60
  -1  -5   4  320.97   10.40
   1  -5  -4  314.27    9.70
   1  -5  -4  313.07   11.80
  -1  -5   4  319.17   10.20
  -1  -5   4  312.97   11.10
  -1  -5   4  317.87   10.10
   1  -5  -4  324.57   12.50
  -1   5   3  181.98    8.30
   1   5  -3  199.38    7.40
  -1   5   3  206.58    6.70
  -1   5   3  207.68    8.10
   1   5  -3  212.58    8.90
   1   5  -3  209.78    7.50
   1  -5  -3  197.38    4.80
  -1  -5   3  211.48    7.30
  -1  -5   3  190.78    6.70
   1  -5  -3  203.48    8.90
  -1  -5   3  203.68    7.00
  -1  -5   3  202.88    7.70
   1  -5  -3  194.08    8.20
   1  -5  -3  204.98    6.80
  -1  -5   3  216.48    8.90
   1   5  -2  476.95   11.90
  -1   5   2  482.65   12.80
   1   5  -2  462.35   11.20
   1   5  -2  486.75   13.80
  -1   5   2  483.55   10.20
  -1   5   2  479.75   11.20
  -1   5   2  491.65   12.10
   1   5  -2  466.65   10.90
   1  -5  -2  490.45   12.70
   1  -5  -2  487.25    9.90
  -1  -5   2  479.15   10.40
  -1  -5   2  502.75   10.70
  -1  -5   2  473.05   15.10
  -1  -5   2  479.15   11.80
   1  -5  -2  479.35   11.20
   1  -5  -2  493.25   13.10
  -1   5   1   26.00    2.00
   1   5  -1   28.70    3.40
  -1   5   1   23.60    2.10
   1   5  -1   25.00    1.60
  -1   5   1   24.20    2.00
  -1   5   1   24.60    2.20
   1   5  -1   24.90    2.30
   1   5  -1   23.70    1.40
   1  -5  -1   23.70    2.20
   1  -5  -1   23.90    2.10
  -1  -5   1   26.70    1.20
   1  -5  -1   28.00    2.20
   1  -5  -1   24.80    2.00
  -1  -5   1   29.80    3.50
  -1  -5   1   28.30    1.60
  -1  -5   1   25.80    2.20
  -1   5   0   32.00    1.40
  -1   5   0   33.20    2.80
   1   5   0   32.90    1.80
   1   5   0   35.00    1.50
   1   5   0   34.90    2.40
   1   5   0   30.90    2.70
  -1   5   0   32.60    2.30
  -1   5   0   35.40    1.90
  -1  -5   0   30.60    2.20
   1  -5   0   29.50    2.30
  -1  -5   0   32.70    1.70
   1  -5   0   33.20    2.00
  -1  -5   0   32.50    2.00
  -1  -5   0   29.90    2.60
   1  -5   0   35.40    2.80
   1  -5   0   31.90    1.60
   1   5   1   30.80    2.40
   1   5   1   32.90    2.20
  -1   5  -1   32.40    2.60
  -1   5  -1   35.10    3.20
  -1   5  -1   34.20    2.20
   1   5   1   35.60    2.50
   1   5   1   33.80    2.40
   1  -5   1   30.50    2.80
  -1  -5  -1   32.80    2.70
   1  -5   1   31.90    1.10
  -1  -5  -1   30.90    2.40
  -1  -5  -1   32.20    2.30
   1  -5   1   34.40    2.50
  -1  -5  -1   33.40    2.50
   1  -5   1   35.50    2.10
   1   5   2   62.59    3.90
   1   5   2   61.49    3.70
  -1   5  -2   72.19    4.00
   1   5   2   58.79    3.90
  -1   5  -2   66.29    4.10
   1   5   2   67.99    2.80
  -1  -5  -2   66.09    4.30
   1  -5   2   69.99    4.90
  -1  -5  -2   60.09    4.50
  -1  -5  -2   64.89    2.50
   1  -5   2   66.09    3.10
  -1  -5  -2   64.69    4.10
   1  -5   2   65.49    4.70
   1  -5   2   72.49    3.60
  -1   5  -3  404.06   12.20
   1   5   3  409.06   12.80
   1   5   3  400.06   12.40
   1   5   3  428.96   11.60
  -1   5  -3  393.26   10.90
  -1   5  -3  428.46   12.30
  -1  -5  -3  415.86   11.50
   1  -5   3  398.16   10.90
   1  -5   3  423.76   13.10
   1  -5   3  406.96   11.90
   1  -5   3  395.66   11.10
  -1  -5  -3  402.96   12.50
  -1  -5  -3  418.96   13.60
   1  -5   3  420.56   13.20
  -1   5  -4   -1.60    1.00
   1   5   4   -1.10    1.20
   1   5   4    1.40    1.40
   1   5   4   -1.10    1.00
  -1   5  -4    2.80    2.20
   1   5   4   -0.40    1.40
   1  -5   4    1.20    1.40
   1  -5   4    1.50    2.20
   1  -5   4    0.00    1.60
   1  -5   4    0.50    1.40
  -1  -5  -4    0.40    1.90
  -1  -5  -4   -0.90    1.20
   1  -5   4    1.10    1.50
   1  -5   4    0.40    1.70
  -1   5  -5   98.49    7.10
   1   5   5   92.29    8.30
   1   5   5   98.99    7.20
   1   5   5  107.59    7.30
   1   5   5  101.59    6.00
  -1   5  -5   96.19    6.30
  -1  -5  -5   89.79    5.80
   1  -5   5  101.89    6.40
   1  -5   5   94.69    6.30
   1  -5   5   98.79    6.40
   1  -5   5   81.29    6.10
   1  -5   5   98.29    6.20
   1  -5   5  101.49    6.60
  -1  -5  -5   90.39    7.70
   1   5   6   19.00    3.30
  -1   5  -6   18.00    3.80
   1   5   6   19.20    4.30
   1  -5   6   16.20    3.60
  -1  -5  -6   15.80    3.40
   1  -5   6   20.90    3.80
   1  -5   6   12.40    3.20
   1  -5   6   27.60    4.60
   1  -5   6   19.70    4.10
   1  -5   6   14.40    3.50
  -1  -5  -6   14.90    4.40
   1   5   7   95.39    6.80
   1   5   7  107.59    8.70
   1  -5   7  117.89    8.00
  -1  -5  -7  112.09    9.50
   1  -5   7   96.59    7.50
   1  -5   7  104.49    8.10
   1  -5   7  119.69    8.90
   1  -5   7  106.89    7.70
   1   5   8   12.10    3.40
   1   5   8   13.70    4.20
   1  -5   8   14.50    4.70
   1  -5   8    5.20    3.10
  -1  -5  -8   13.60    5.10
   1  -5   8   10.20    3.60
   1  -5   8   20.10    5.40
   1   5   9   -0.30    2.40
   1   5   9    0.20    3.70
   1  -5   9    2.30    3.20
   1  -5   9   -2.00    2.80
  -1  -5  -9    1.70    3.80
   1  -5   9   -2.10    2.90
   1  -5   9    1.00    2.90
  -1   6   9   -2.90    2.80
  -1   6   9   -2.50    2.00
  -1  -6   9   -4.40    2.60
  -1  -6   9   -0.90    2.90
  -1  -6   9   -0.90    2.60
  -1  -6   9   -1.70    2.60
   1  -6  -9   -1.40    2.80
  -1   6   8   15.70    4.30
  -1   6   8    8.30    2.80
  -1  -6   8   13.60    4.50
   1  -6  -8   17.30    5.50
  -1  -6   8   16.90    4.80
  -1  -6   8   17.00    4.40
  -1  -6   8   18.20    4.80
  -1   6   7    5.30    3.00
  -1   6   7    8.00    2.40
  -1  -6   7    5.10    2.90
  -1  -6   7    1.70    1.90
   1  -6  -7    8.70    3.50
  -1  -6   7    6.80    2.80
  -1  -6   7   12.40    4.10
  -1  -6   7    6.60    2.70
  -1  -6   7    7.40    3.00
  -1  -6   7    6.40    3.10
   1  -6  -7    5.70    2.60
  -1   6   6    7.20    3.10
  -1   6   6    6.20    2.10
  -1  -6   6    8.80    3.40
  -1  -6   6    5.20    2.90
  -1  -6   6    2.00    2.30
  -1  -6   6    6.80    2.70
   1  -6  -6    8.80    2.60
  -1  -6   6    5.10    2.50
  -1  -6   6    4.40    2.10
  -1  -6   6    6.00    3.70
   1  -6  -6   10.10    3.90
  -1  -6   6    7.50    3.10
  -1   6   5   68.49    4.60
  -1   6   5   67.39    7.10
  -1   6   5   59.79    5.30
   1  -6  -5   74.69    4.90
  -1  -6   5   62.19    5.70
  -1  -6   5   58.29    5.60
  -1  -6   5   64.29    5.50
   1  -6  -5   60.29    6.00
  -1  -6   5   62.89    4.90
  -1  -6   5   70.89    5.40
  -1  -6   5   61.69    4.90
  -1  -6   5   68.69    5.10
  -1   6   4   22.50    3.70
   1   6  -4   22.50    3.50
  -1   6   4   24.80    3.10
  -1   6   4   22.60    4.00
  -1  -6   4   27.30    4.40
  -1  -6   4   25.90    3.30
  -1  -6   4   24.70    3.20
  -1  -6   4   25.40    3.50
   1  -6  -4   26.60    4.00
   1  -6  -4   22.30    3.00
  -1  -6   4   25.40    4.10
   1  -6  -4   14.70    3.60
  -1  -6   4   24.20    3.80
  -1   6   3 1016.20   22.60
   1   6  -3 1009.00   21.40
  -1   6   3  984.80   20.70
   1   6  -3  989.40   21.90
  -1   6   3  984.40   23.50
  -1  -6   3  989.40   20.30
  -1  -6   3 1017.30   21.70
   1  -6  -3  963.80   20.80
  -1  -6   3 1007.50   20.20
   1  -6  -3  974.70   23.20
  -1  -6   3  972.70   21.60
  -1  -6   3  997.70   24.20
   1  -6  -3  974.30   17.30
   1  -6  -3  967.30   17.70
   1  -6  -3  969.00   23.80
   1   6  -2  328.57   11.30
  -1   6   2  335.27    9.10
  -1   6   2  311.27   10.00
   1   6  -2  333.77    9.70
  -1   6   2  327.17    9.50
   1   6  -2  325.17    8.60
   1   6  -2  327.27    8.40
  -1  -6   2  331.07    9.60
   1  -6  -2  315.87   10.10
   1  -6  -2  327.97    9.00
   1  -6  -2  325.67    8.00
  -1  -6   2  320.77   11.10
  -1  -6   2  328.77    7.60
   1  -6  -2  318.57   10.30
  -1  -6   2  329.27    7.80
  -1   6   1  525.65   11.70
   1   6  -1  535.85   10.40
  -1   6   1  530.35   12.00
  -1   6   1  517.75   12.50
   1   6  -1  522.35   12.70
   1   6  -1  529.95   14.40
  -1   6   1  526.25   12.30
   1   6  -1  538.05   10.80
   1  -6  -1  537.55   12.50
   1  -6  -1  522.15   12.30
  -1  -6   1  538.05   10.60
   1  -6  -1  522.75   12.30
  -1  -6   1  533.95    9.90
  -1  -6   1  534.15   12.50
  -1  -6   1  508.95   14.10
   1  -6  -1  541.05   12.30
   1   6   0  385.06   10.90
  -1   6   0  371.66   10.70
  -1   6   0  387.86   10.10
  -1   6   0  376.26    8.60
   1   6   0  389.86    9.90
   1   6   0  389.36    8.40
  -1   6   0  390.46    7.50
   1   6   0  380.96    7.80
  -1  -6   0  391.86    8.40
   1  -6   0  389.06    8.90
   1  -6   0  386.36   10.80
   1  -6   0  398.56   10.00
  -1  -6   0  389.36    9.90
   1  -6   0  387.06    8.10
  -1  -6   0  372.06   10.70
  -1  -6   0  379.36    8.90
   1   6   1    1.90    1.10
  -1   6  -1    1.00    0.90
   1   6   1    1.70    1.30
   1   6   1    2.20    1.10
   1   6   1    1.10    0.80
  -1   6  -1    3.60    1.60
  -1  -6  -1    0.80    1.00
  -1  -6  -1    1.30    1.00
   1  -6   1    1.50    0.90
   1  -6   1    3.30    1.90
   1  -6   1    1.30    0.40
  -1  -6  -1    1.10    0.90
  -1  -6  -1    1.30    1.50
   1  -6   1    0.70    1.30
   1   6   2  102.39    5.00
   1   6   2   90.89    5.90
   1   6   2  104.09    4.00
  -1   6  -2  105.99    4.80
   1   6   2  105.49    4.90
  -1   6  -2  105.69    5.40
  -1  -6  -2   97.89    4.90
  -1  -6  -2  102.89    3.80
  -1  -6  -2   94.49    5.70
   1  -6   2   98.69    4.20
   1  -6   2   99.99    3.20
   1  -6   2   96.39    6.00
   1  -6   2   99.89    6.10
   1  -6   2   99.19    3.70
  -1  -6  -2   96.59    5.10
   1  -6   2   99.09    5.10
   1   6   3  123.89    5.80
   1   6   3  119.99    6.50
   1   6   3  123.59    6.30
  -1   6  -3  123.19    7.50
  -1   6  -3  125.19    6.10
  -1  -6  -3  117.49    5.70
   1  -6   3  114.39    5.80
   1  -6   3  111.79    6.90
  -1  -6  -3  123.99    7.20
   1  -6   3  110.09    5.00
   1  -6   3  115.99    6.80
  -1  -6  -3  115.99    3.00
  -1  -6  -3  117.49    6.40
  -1  -6  -3  115.59    3.10
   1  -6   3  118.79    4.90
   1  -6   3  116.29    5.30
   1   6   4    1.60    2.10
  -1   6  -4    1.30    1.80
   1   6   4    0.80    1.50
   1   6   4    2.70    1.70
  -1  -6  -4    4.30    1.80
   1  -6   4    1.60    1.80
   1  -6   4    3.00    2.10
  -1  -6  -4    1.10    2.40
   1  -6   4    2.10    1.70
   1  -6   4    0.10    1.10
   1  -6   4    2.00    1.50
  -1   6  -5   38.00    5.40
   1   6   5   34.30    6.30
   1   6   5   34.50    4.30
   1   6   5   35.00    5.10
   1   6   5   27.80    4.90
   1  -6   5   29.30    4.30
   1  -6   5   41.10    5.70
   1  -6   5   38.90    5.10
   1  -6   5   32.40    4.30
  -1  -6  -5   33.20    4.30
   1  -6   5   37.10    4.90
  -1  -6  -5   39.30    6.20
   1  -6   5   29.20    4.80
   1   6   6    3.90    2.80
   1   6   6    4.00    2.10
  -1  -6  -6    3.70    2.40
  -1  -6  -6    0.60    3.20
   1  -6   6    8.40    2.90
   1  -6   6    3.50    2.60
   1  -6   6    5.30    2.80
   1  -6   6    5.70    3.00
   1  -6   6    3.50    2.60
   1   6   7    4.40    2.60
   1   6   7    0.30    2.10
  -1  -6  -7    1.00    3.50
   1  -6   7    5.40    3.00
   1  -6   7    2.50    3.00
   1  -6   7    6.40    3.30
   1  -6   7    2.10    2.50
   1  -6   7    3.60    2.90
   1   6   8   12.50    3.50
   1   6   8   13.80    4.20
  -1  -6  -8   17.80    5.80
   1  -6   8   13.70    4.10
   1  -6   8   21.70    4.70
   1  -6   8   17.10    4.50
   1   6   9   24.40    6.90
   1   6   9   15.20    4.40
   1  -6   9   16.80    4.70
   1  -6   9   18.40    4.50
   1  -6   9   18.20    5.30
   1  -6   9   14.60    4.50
  -1  -6  -9   22.00    7.00
  -1   7   9    3.60    2.30
   1  -7  -9   10.30    5.70
  -1  -7   9    3.10    2.80
  -1  -7   9    7.20    3.40
  -1  -7   9    2.60    3.10
  -1  -7   9    0.10    2.90
  -1   7   8   -1.00    2.40
  -1   7   8    1.80    1.90
  -1  -7   8    1.00    3.10
  -1  -7   8   -2.60    2.10
  -1  -7   8   -0.10    2.30
   1  -7  -8    2.00    3.80
  -1  -7   8   -0.80    2.20
  -1   7   7    5.20    2.60
  -1   7   7    4.90    2.40
   1  -7  -7    8.30    4.20
  -1  -7   7    1.80    2.40
  -1  -7   7   -1.20    1.90
   1  -7  -7    2.20    2.20
  -1  -7   7    2.10    3.20
  -1  -7   7    0.30    1.70
  -1  -7   7    3.30    3.10
  -1   7   6   62.09    6.00
  -1   7   6   72.69    5.10
  -1  -7   6   75.19    6.20
   1  -7  -6   68.09    7.30
  -1  -7   6   69.09    5.90
  -1  -7   6   70.19    5.50
  -1  -7   6   71.69    5.60
   1  -7  -6   78.79    5.60
  -1  -7   6   77.19    7.00
  -1  -7   6   60.79    5.30
  -1  -7   6   88.09    6.90
  -1  -7   6   74.69    6.60
  -1   7   5   12.70    3.40
  -1   7   5   15.70    3.80
  -1   7   5   11.10    2.50
   1   7  -5   11.70    3.20
   1  -7  -5   18.20    4.20
  -1  -7   5   18.00    3.50
  -1  -7   5   14.00    3.10
   1  -7  -5   12.60    2.60
  -1  -7   5   13.70    2.80
  -1  -7   5   10.90    3.20
   1  -7  -5    4.80    3.20
  -1  -7   5   15.80    3.00
  -1  -7   5   16.40    3.90
   1   7  -4   54.49    4.50
  -1   7   4   54.99    4.00
   1   7  -4   56.49    4.40
  -1   7   4   68.59    5.40
  -1   7   4   58.69    4.80
  -1  -7   4   62.79    5.40
  -1  -7   4   46.70    4.10
  -1  -7   4   54.99    3.90
   1  -7  -4   54.69    5.50
   1  -7  -4   56.39    5.20
   1  -7  -4   49.60    3.90
  -1  -7   4   61.19    4.00
  -1  -7   4   57.69    4.30
  -1  -7   4   56.19    5.50
  -1   7   3    5.60    1.60
  -1   7   3   10.20    2.70
   1   7  -3    9.60    2.50
   1   7  -3    8.90    2.00
  -1   7   3    8.80    2.60
  -1  -7   3    8.20    2.10
   1  -7  -3    7.10    1.30
   1  -7  -3   10.00    2.50
   1  -7  -3    6.90    1.80
   1  -7  -3    8.10    2.80
  -1  -7   3    7.50    1.60
  -1  -7   3    8.40    1.70
  -1  -7   3    9.40    2.10
   1  -7  -3    7.90    1.20
  -1  -7   3   11.30    2.90
   1   7  -2    1.40    1.10
   1   7  -2    4.90    2.00
   1   7  -2    2.30    1.10
   1   7  -2    0.80    1.60
  -1   7   2    1.00    1.70
  -1   7   2    0.60    1.10
  -1   7   2    1.10    1.40
   1  -7  -2    2.20    1.20
   1  -7  -2    2.20    1.30
  -1  -7   2    3.70    1.10
  -1  -7   2    1.50    0.90
  -1  -7   2    2.60    1.50
   1  -7  -2    1.90    1.20
   1  -7  -2    3.80    1.60
   1  -7  -2   -1.30    1.50
  -1  -7   2    2.10    2.10
   1   7  -1  275.57   10.20
   1   7  -1  288.37    6.60
  -1   7   1  285.07    8.70
  -1   7   1  284.87    7.80
   1   7  -1  290.67    9.10
   1   7  -1  303.57    7.00
  -1   7   1  283.27    7.90
  -1  -7   1  296.67    6.90
  -1  -7   1  291.97    6.30
  -1  -7   1  283.87    8.70
   1  -7  -1  310.27    9.10
  -1  -7   1  284.47   10.30
   1  -7  -1  297.37    8.60
   1  -7  -1  297.97    8.70
   1  -7  -1  294.27    8.50
   1   7   0  253.87    8.00
   1   7   0  243.38    8.80
   1   7   0  248.78    5.80
   1   7   0  251.97    6.30
  -1   7   0  243.38    5.40
  -1   7   0  248.08    6.60
  -1   7   0  244.38    8.00
  -1  -7   0  245.08    6.40
   1  -7   0  248.08    6.80
   1  -7   0  246.18    7.80
  -1  -7   0  243.58    6.90
   1  -7   0  242.68    8.70
  -1  -7   0  251.47    8.80
   1  -7   0  240.88    6.00
  -1  -7   0  255.37    7.90
   1   7   1  136.19    5.30
   1   7   1  139.49    5.90
  -1   7  -1  144.79    6.30
   1   7   1  146.59    5.90
  -1   7  -1  136.39    4.90
   1   7   1  138.59    4.80
  -1  -7  -1  132.79    5.60
   1  -7   1  141.09    6.90
   1  -7   1  139.89    7.00
  -1  -7  -1  131.99    5.30
  -1  -7  -1  133.99    5.90
  -1  -7  -1  142.49    5.70
   1  -7   1  130.99    5.70
   1  -7   1  150.08    4.70
  -1   7  -2  456.85   11.90
   1   7   2  475.85   12.80
   1   7   2  500.75   12.70
   1   7   2  471.05   12.40
  -1   7  -2  459.25   13.20
   1  -7   2  471.15   11.00
  -1  -7  -2  463.15   12.50
   1  -7   2  467.15    9.10
   1  -7   2  477.25   14.80
   1  -7   2  488.85   14.80
   1  -7   2  465.95    9.90
   1  -7   2  459.25   12.80
  -1  -7  -2  464.55   11.00
  -1  -7  -2  469.95   13.80
   1   7   3  124.49    5.90
  -1   7  -3  113.39    5.90
   1   7   3  105.59    5.90
  -1   7  -3  111.49    6.20
   1   7   3  108.49    6.10
   1  -7   3  117.19    5.20
   1  -7   3  105.79    4.30
  -1  -7  -3  104.29    3.30
   1  -7   3  113.39    7.00
   1  -7   3  105.59    4.70
  -1  -7  -3  111.69    7.10
  -1  -7  -3  107.19    5.70
   1  -7   3  110.19    5.90
  -1  -7  -3  102.89    6.10
   1  -7   3  104.79    6.80
  -1  -7  -3  107.69    3.50
  -1   7  -4    8.40    2.70
   1   7   4   11.00    3.00
   1   7   4    8.90    2.30
   1   7   4    7.90    2.50
  -1   7  -4    7.60    2.70
   1  -7   4    8.00    2.90
  -1  -7  -4    7.80    3.40
  -1  -7  -4   11.10    2.80
   1  -7   4   10.40    2.80
   1  -7   4    8.90    3.00
   1  -7   4    8.40    2.40
   1  -7   4    7.50    2.10
   1  -7   4    9.80    2.10
  -1  -7  -4    7.90    2.40
   1   7   5   33.50    5.40
   1   7   5   33.10    5.00
   1   7   5   38.50    5.60
   1   7   5   33.20    4.40
  -1   7  -5   31.90    4.90
  -1  -7  -5   39.40    6.10
  -1  -7  -5   32.30    4.30
   1  -7   5   42.40    5.80
   1  -7   5   31.40    4.70
   1  -7   5   29.10    4.30
   1  -7   5   37.10    4.40
   1  -7   5   30.70    4.70
   1  -7   5   21.80    4.00
   1  -7   5   37.20    5.40
  -1   7  -6   20.70    4.60
   1   7   6   19.60    3.60
   1   7   6   22.50    4.50
   1  -7   6   19.20    4.80
   1  -7   6   31.70    4.60
   1  -7   6   17.60    3.70
  -1  -7  -6   17.50    3.50
  -1  -7  -6   22.30    5.30
   1  -7   6   13.60    3.80
   1  -7   6   25.50    4.40
   1  -7   6   20.40    3.60
   1  -7   6   17.10    4.40
   1   7   7   15.70    4.60
   1   7   7   17.10    3.80
   1  -7   7   14.70    4.00
   1  -7   7   16.50    4.30
  -1  -7  -7   14.20    4.70
   1  -7   7   20.60    4.30
   1  -7   7   16.00    4.50
   1   7   8    2.70    3.30
   1   7   8    6.80    2.90
   1  -7   8    7.90    3.40
   1  -7   8    0.40    2.10
   1  -7   8    9.00    4.10
  -1  -7  -8   17.20    5.60
   1   7   9    1.00    2.60
   1  -7   9    6.20    3.80
   1  -7   9    4.50    3.90
  -1  -7  -9   10.80    5.20
   1  -7   9    5.10    3.10
   1  -7   9    7.30    4.00
  -1   8   9  114.89   10.30
  -1   8   9  132.39    8.30
   1  -8  -9  106.99   11.60
  -1  -8   9  138.29   10.70
  -1  -8   9  126.59   10.10
  -1  -8   9  128.19    9.20
  -1   8   8    2.90    2.90
  -1  -8   8    4.50    3.40
  -1  -8   8    7.10    3.70
  -1  -8   8    3.90    2.80
   1  -8  -8    6.20    3.40
  -1   8   7   76.49    7.10
  -1   8   7   63.19    5.40
  -1  -8   7   79.69    6.60
  -1  -8   7   76.79    6.60
   1  -8  -7   77.89    8.30
  -1  -8   7   71.09    5.90
  -1  -8   7   85.79    7.80
  -1  -8   7   62.49    6.30
  -1   8   6   21.30    4.50
  -1   8   6   26.70    3.90
  -1  -8   6   27.70    4.90
  -1  -8   6   19.70    4.10
  -1  -8   6   19.40    4.10
  -1  -8   6   18.60    3.50
   1  -8  -6   19.00    4.50
  -1  -8   6   33.10    5.30
   1  -8  -6   26.80    4.20
  -1  -8   6   17.80    3.80
  -1  -8   6   14.80    3.30
  -1  -8   6   16.50    4.50
  -1   8   5   16.30    3.60
  -1   8   5   17.20    3.20
   1   8  -5   20.10    4.00
  -1   8   5   14.20    4.10
  -1  -8   5   12.90    3.10
  -1  -8   5   12.70    3.80
   1  -8  -5    6.50    3.10
  -1  -8   5   13.30    3.70
  -1  -8   5   15.30    3.30
   1  -8  -5   18.30    3.20
  -1  -8   5   15.70    3.00
   1  -8  -5   16.50    4.10
  -1  -8   5   12.50    2.70
  -1   8   4   95.39    6.10
  -1   8   4   82.09    6.40
  -1   8   4   90.09    5.10
   1   8  -4   87.79    5.50
   1   8  -4   97.59    6.20
  -1  -8   4   84.59    6.70
  -1  -8   4   83.49    4.60
   1  -8  -4   91.09    6.90
   1  -8  -4   79.49    6.00
  -1  -8   4   84.79    4.50
   1  -8  -4   80.49    5.10
  -1  -8   4   87.39    5.50
  -1  -8   4   87.99    6.90
  -1  -8   4   83.09    5.40
  -1   8   3    1.90    1.90
  -1   8   3    0.30    1.20
   1   8  -3    1.40    1.30
   1   8  -3    1.00    1.60
   1  -8  -3    0.40    0.80
  -1  -8   3    1.40    1.00
   1  -8  -3   -0.40    0.80
   1  -8  -3    1.50    1.30
  -1  -8   3    2.40    1.70
  -1  -8   3    2.20    2.00
  -1  -8   3    0.30    1.40
   1  -8  -3   -0.90    1.20
  -1  -8   3    0.20    1.40
   1  -8  -3    1.70    2.20
  -1  -8   3    0.30    0.90
  -1   8   2  419.96   11.30
  -1   8   2  432.36   11.70
   1   8  -2  410.56   10.20
   1   8  -2  413.96   10.10
  -1   8   2  413.56   13.40
   1   8  -2  394.16   12.20
   1  -8  -2  411.76   10.80
  -1  -8   2  426.46    9.10
  -1  -8   2  424.46    9.30
  -1  -8   2  413.26   14.00
  -1  -8   2  392.16   11.60
   1  -8  -2  418.86   12.50
   1  -8  -2  421.46   11.50
   1  -8  -2  417.36   12.40
   1  -8  -2  410.16   11.10
   1   8  -1  112.99    3.70
  -1   8   1  117.29    4.70
   1   8  -1  103.99    5.60
  -1   8   1  114.09    4.60
  -1   8   1  115.19    5.50
   1   8  -1  108.19    3.80
   1   8  -1  114.09    6.40
   1  -8  -1  114.19    5.30
   1  -8  -1  118.29    5.60
   1  -8  -1  114.09    5.90
  -1  -8   1  115.69    4.00
   1  -8  -1  109.59    5.60
   1  -8  -1  114.39    5.10
  -1  -8   1  113.39    5.30
  -1  -8   1  104.49    6.20
  -1  -8   1  111.59    3.60
   1   8   0    7.60    1.90
  -1   8   0    7.70    1.60
  -1   8   0    6.10    1.90
   1   8   0    6.40    2.40
  -1   8   0    6.60    1.00
   1   8   0    6.30    1.30
   1   8   0    5.50    1.10
   1  -8   0    3.40    2.10
   1  -8   0    4.60    1.90
  -1  -8   0    3.00    1.40
   1  -8   0    7.40    1.40
  -1  -8   0    6.70    1.30
  -1  -8   0    7.40    2.20
  -1  -8   0    6.40    1.70
   1  -8   0    5.60    1.40
   1  -8   0    7.40    2.30
   1   8   1  116.99    4.80
  -1   8  -1  106.89    5.60
   1   8   1  118.29    4.40
  -1   8  -1  113.09    4.60
   1   8   1  107.89    5.40
   1  -8   1  108.79    4.20
  -1  -8  -1  111.79    5.00
  -1  -8  -1  109.39    5.30
   1  -8   1  117.39    5.60
  -1  -8  -1  116.59    5.60
   1  -8   1  107.49    6.50
  -1  -8  -1  113.79    5.60
   1  -8   1  110.49    6.60
  -1   8  -2  584.14   16.00
   1   8   2  598.64   14.60
   1   8   2  596.14   15.10
  -1   8  -2  594.44   14.30
   1   8   2  604.04   17.10
   1  -8   2  623.74   18.00
   1  -8   2  606.34   17.60
  -1  -8  -2  589.74   13.80
  -1  -8  -2  571.74   15.30
   1  -8   2  609.14   14.60
   1  -8   2  571.64   11.60
   1  -8   2  580.04   10.70
  -1  -8  -2  607.94   16.50
   1  -8   2  581.04   15.50
  -1  -8  -2  578.24   15.10
   1   8   3  185.88    8.40
  -1   8  -3  196.28    8.70
  -1   8  -3  204.48    8.10
   1   8   3  197.88    9.50
   1   8   3  203.38    8.10
   1  -8   3  193.38    6.90
   1  -8   3  182.18    9.40
   1  -8   3  183.98    9.40
  -1  -8  -3  199.18    9.40
  -1  -8  -3  186.68    5.60
   1  -8   3  202.88    8.50
   1  -8   3  196.58    5.60
  -1  -8  -3  195.78    8.70
   1  -8   3  193.28    6.40
  -1  -8  -3  194.98    7.90
  -1  -8  -3  186.38    5.40
   1   8   4   39.10    5.20
   1   8   4   40.70    5.10
  -1   8  -4   41.90    5.10
  -1   8  -4   36.80    4.80
   1   8   4   35.20    4.30
   1  -8   4   45.90    5.30
  -1  -8  -4   37.70    3.80
   1  -8   4   44.40    3.20
   1  -8   4   41.00    3.60
   1  -8   4   40.10    5.80
   1  -8   4   43.20    6.10
  -1  -8  -4   39.90    5.20
   1  -8   4   38.30    3.50
  -1  -8  -4   38.50    6.00
  -1   8  -5  235.48   11.10
   1   8   5  239.88   11.40
   1   8   5  227.38    9.70
   1   8   5  231.18   11.10
   1  -8   5  244.28    9.10
  -1  -8  -5  235.48   12.30
   1  -8   5  232.28    9.50
   1  -8   5  210.58   11.20
   1  -8   5  226.28   11.50
   1  -8   5  240.38    9.50
  -1  -8  -5  219.58    9.80
   1  -8   5  234.28   10.50
   1   8   6   17.60    3.80
   1   8   6    7.90    2.80
  -1   8  -6    9.80    3.30
  -1  -8  -6   16.00    4.20
   1  -8   6   10.30    2.80
  -1  -8  -6   10.90    4.40
   1  -8   6    7.00    3.60
   1  -8   6   10.20    3.50
   1  -8   6   17.60    3.50
   1  -8   6    9.90    4.00
   1  -8   6   15.90    3.20
   1   8   7   -1.40    1.80
   1   8   7    2.70    3.10
   1  -8   7    8.70    3.20
   1  -8   7    3.50    3.10
   1  -8   7   -0.40    1.90
   1  -8   7    1.50    2.50
   1  -8   7    5.80    2.50
  -1  -8  -7   10.80    3.80
   1   8   8    5.10    2.20
   1   8   8   -1.50    2.80
   1  -8   8   -1.20    2.70
   1  -8   8   -1.90    2.80
   1  -8   8    2.40    2.80
   1  -8   8    6.20    2.50
  -1  -8  -8    4.60    4.50
   1   8   9    6.80    3.30
   1   8   9   -2.20    2.70
   1  -8   9    2.80    2.80
  -1  -8  -9    1.60    4.80
   1  -8   9   -5.30    2.90
   1  -8   9    0.30    2.70
   1  -8   9    5.80    3.80
  -1   9   9   76.99    7.00
  -1   9   9   63.39    8.90
  -1  -9   9   57.69    7.80
  -1  -9   9   72.89    9.20
  -1  -9   9   68.69    6.80
   1  -9  -9   63.69   10.20
  -1  -9   9   65.89    8.90
  -1   9   8    3.70    3.30
  -1   9   8    4.10    2.50
  -1  -9   8    3.10    2.90
  -1  -9   8    1.50    2.60
   1  -9  -8    7.50    3.90
  -1  -9   8    0.80    2.40
  -1   9   7    0.60    2.50
  -1   9   7   -2.20    1.60
  -1  -9   7    3.10    3.40
   1  -9  -7    7.70    3.70
  -1  -9   7    2.40    3.10
  -1  -9   7    1.00    2.60
  -1  -9   7   -0.10    1.90
  -1  -9   7    2.80    2.50
  -1   9   6   19.80    4.10
  -1   9   6   17.20    3.40
  -1  -9   6   21.10    4.20
  -1  -9   6   13.10    3.40
   1  -9  -6    7.50    3.90
  -1  -9   6   17.20    3.60
  -1  -9   6   11.60    3.80
   1  -9  -6   17.20    3.50
  -1  -9   6   14.30    2.80
  -1   9   5   58.89    5.40
  -1   9   5   49.80    6.60
   1   9  -5   50.79    5.20
  -1   9   5   46.00    4.20
  -1  -9   5   60.69    7.60
   1  -9  -5   49.30    4.50
   1  -9  -5   43.10    6.70
  -1  -9   5   49.00    4.00
   1  -9  -5   60.79    6.30
  -1  -9   5   45.70    4.70
  -1  -9   5   53.09    5.00
  -1  -9   5   49.30    4.10
  -1  -9   5   54.29    7.10
  -1   9   4    5.70    1.90
  -1   9   4   -0.20    2.00
   1   9  -4    6.00    2.60
   1   9  -4    2.30    1.60
  -1   9   4    3.30    1.80
   1  -9  -4    2.70    1.70
  -1  -9   4    0.50    2.30
  -1  -9   4    2.50    1.50
   1  -9  -4    2.10    0.60
  -1  -9   4    3.50    1.80
   1  -9  -4    4.80    2.50
  -1  -9   4    1.60    1.40
   1  -9  -4    2.80    0.70
  -1  -9   4   -0.20    1.50
   1  -9  -4    1.10    2.10
   1   9  -3   -0.90    1.00
   1   9  -3    0.90    1.70
  -1   9   3    1.20    1.20
  -1   9   3    0.40    1.40
  -1   9   3    4.00    2.00
   1  -9  -3    2.50    1.30
  -1  -9   3    1.80    1.00
   1  -9  -3    0.60    1.60
   1  -9  -3    0.40    1.00
   1  -9  -3    1.40    1.50
  -1  -9   3    2.00    1.70
  -1  -9   3    0.20    1.70
  -1  -9   3   -0.40    1.60
   1  -9  -3    0.20    1.00
  -1  -9   3    1.30    0.90
  -1  -9   3    1.30    1.10
  -1   9   2  136.89    5.90
   1   9  -2  137.59    6.80
  -1   9   2  130.19    6.30
  -1   9   2  127.49    6.00
   1   9  -2  136.09    5.10
   1   9  -2  133.99    5.00
   1  -9  -2  134.29    6.60
   1  -9  -2  133.89    6.70
  -1  -9   2  138.39    4.30
   1  -9  -2  130.19    6.00
   1  -9  -2  134.89    6.00
  -1  -9   2  143.39    4.50
  -1  -9   2  130.99    7.80
  -1  -9   2  137.79    6.50
   1  -9  -2  139.89    5.80
   1   9  -1    8.10    1.40
  -1   9   1    7.40    1.70
   1   9  -1    6.30    1.20
  -1   9   1    8.90    1.70
   1   9  -1    7.90    2.20
  -1  -9   1    9.00    2.00
   1  -9  -1    7.30    2.20
   1  -9  -1    9.10    2.40
   1  -9  -1    5.60    1.80
   1  -9  -1    9.10    2.10
  -1  -9   1    7.40    2.60
  -1  -9   1   11.10    1.70
  -1  -9   1    6.80    1.20
   1  -9  -1    6.80    1.90
  -1   9   0  417.86   10.20
   1   9   0  423.86    9.70
   1   9   0  429.76    9.30
   1   9   0  409.66   12.30
  -1   9   0  418.96    8.50
   1  -9   0  414.96    9.60
   1  -9   0  404.66   11.90
  -1  -9   0  411.36   13.20
  -1  -9   0  436.86   10.90
   1  -9   0  420.86   13.20
   1  -9   0  415.76   13.40
  -1  -9   0  439.46   12.20
  -1  -9   0  433.46   10.30
  -1   9  -1    2.20    1.80
   1   9   1    1.70    1.30
   1   9   1    2.00    1.30
   1   9   1    1.90    0.90
  -1   9  -1    2.30    1.20
   1  -9   1    3.60    2.00
   1  -9   1    2.30    1.60
   1  -9   1   -0.10    2.10
  -1  -9  -1    0.80    1.60
  -1  -9  -1    2.10    1.20
  -1  -9  -1    1.80    1.20
   1   9   2   12.00    2.60
  -1   9  -2    7.70    2.50
   1   9   2   12.30    2.20
   1   9   2   10.50    2.30
  -1   9  -2   11.50    2.20
  -1  -9  -2   15.10    2.60
   1  -9   2   10.30    1.10
   1  -9   2   10.10    2.30
   1  -9   2   10.60    1.80
  -1  -9  -2    4.60    1.90
  -1  -9  -2   10.20    2.50
   1  -9   2    4.70    2.90
   1  -9   2    8.70    0.80
   1  -9   2   14.30    3.40
  -1  -9  -2    8.50    2.70
  -1  -9  -2   11.40    2.20
   1   9   3   22.80    3.40
   1   9   3   23.90    3.70
   1   9   3   31.10    3.80
  -1   9  -3   23.90    3.30
  -1   9  -3   27.90    4.30
  -1  -9  -3   24.60    3.90
   1  -9   3   25.50    2.30
  -1  -9  -3   27.70    4.50
  -1  -9  -3   26.60    3.60
   1  -9   3   25.80    2.70
  -1  -9  -3   24.60    2.20
   1  -9   3   19.40    3.20
  -1  -9  -3   23.40    2.20
   1  -9   3   27.70    4.70
   1  -9   3   21.90    4.50
   1  -9   3   25.00    1.70
   1   9   4   11.60    3.00
   1   9   4   18.10    3.20
   1   9   4   23.20    3.90
  -1   9  -4   15.50    3.50
  -1   9  -4   12.80    3.20
  -1  -9  -4   19.20    3.40
  -1  -9  -4   17.70    3.60
   1  -9   4   14.60    2.20
   1  -9   4   15.90    4.10
   1  -9   4   14.30    2.40
  -1  -9  -4   19.40    4.70
   1  -9   4   18.30    5.10
   1  -9   4   20.60    4.60
   1  -9   4   19.90    3.00
   1   9   5    0.20    2.00
   1   9   5    3.00    2.30
  -1   9  -5    0.90    2.20
   1   9   5    1.30    1.90
  -1   9  -5    2.40    2.50
  -1  -9  -5    0.70    1.70
   1  -9   5   -0.50    1.70
   1  -9   5   -1.10    1.20
  -1  -9  -5    1.20    2.00
   1  -9   5   -3.20    1.90
   1  -9   5   -1.30    2.00
   1  -9   5   -0.80    1.60
   1  -9   5    5.20    3.10
  -1   9  -6    3.80    2.30
   1   9   6    2.30    2.20
   1   9   6    1.70    2.50
   1  -9   6    4.20    2.20
   1  -9   6    2.40    2.00
   1  -9   6    1.50    1.90
   1  -9   6    6.20    3.50
  -1  -9  -6    3.00    3.90
   1  -9   6    0.60    2.70
   1   9   7    1.90    2.50
   1   9   7    5.80    2.90
  -1  -9  -7    7.50    3.90
   1  -9   7    8.90    3.50
   1  -9   7   -1.10    2.30
   1  -9   7    4.50    2.30
   1  -9   7    2.30    2.80
   1   9   8    6.60    3.90
   1   9   8    7.70    3.30
   1  -9   8    5.60    2.60
   1  -9   8    6.80    3.70
   1  -9   8    8.50    3.60
  -1  -9  -8    9.00    5.00
   1  -9   8    8.00    3.40
  -1  10   8   10.60    3.10
  -1  10   8   11.70    4.70
  -1 -10   8    6.20    3.80
  -1 -10   8   16.70    4.40
   1 -10  -8   20.40    5.80
  -1 -10   8    5.40    3.80
  -1 -10   8   11.30    3.80
  -1  10   7   46.00    6.60
  -1  10   7   32.80    4.70
  -1 -10   7   47.70    7.80
  -1 -10   7   36.30    4.80
   1 -10  -7   43.40    7.50
  -1 -10   7   47.30    6.50
  -1 -10   7   50.49    7.10
  -1 -10   7   40.30    5.90
  -1  10   6   16.00    4.30
  -1  10   6   13.50    3.00
  -1 -10   6   19.90    4.20
   1 -10  -6   13.50    5.00
  -1 -10   6   17.60    3.30
  -1 -10   6   15.00    4.50
   1 -10  -6   18.10    3.20
  -1 -10   6   17.60    3.70
  -1  10   5  193.68    9.60
   1  10  -5  181.18    9.70
  -1  10   5  195.18    8.80
  -1  10   5  186.98   10.40
  -1 -10   5  191.28    7.70
  -1 -10   5  182.88   11.00
   1 -10  -5  184.58    8.80
   1 -10  -5  190.68   11.40
  -1 -10   5  196.48    9.10
  -1 -10   5  196.88    9.50
  -1 -10   5  188.78    7.40
  -1  10   4   72.89    5.20
  -1  10   4   73.99    6.20
   1  10  -4   72.09    6.10
   1  10  -4   79.59    5.30
  -1  10   4   71.89    5.60
  -1 -10   4   78.29    7.20
   1 -10  -4   74.59    2.90
  -1 -10   4   64.79    6.50
   1 -10  -4   66.09    6.20
   1 -10  -4   71.09    3.00
   1 -10  -4   67.09    5.00
  -1 -10   4   65.49    4.90
  -1 -10   4   75.99    4.00
  -1 -10   4   77.09    4.20
   1 -10  -4   72.39    7.30
  -1 -10   4   64.69    6.30
   1  10  -3   25.00    4.10
   1  10  -3   22.40    3.00
  -1  10   3   29.20    3.80
  -1  10   3   19.50    3.30
  -1  10   3   26.60    4.20
  -1 -10   3   24.60    5.10
  -1 -10   3   29.20    3.40
   1 -10  -3   32.00    4.60
  -1 -10   3   23.50    2.10
   1 -10  -3   31.40    3.90
  -1 -10   3   29.50    5.00
   1 -10  -3   26.40    3.10
  -1 -10   3   26.40    2.30
   1 -10  -3   23.00    2.80
  -1 -10   3   27.30    3.70
   1 -10  -3   19.50    3.70
  -1  10   2   40.70    3.60
  -1  10   2   39.80    3.50
   1  10  -2   37.80    4.70
   1  10  -2   39.80    2.90
  -1  10   2   48.90    3.50
   1  10  -2   41.10    2.80
  -1 -10   2   51.49    4.20
   1 -10  -2   42.00    3.50
  -1 -10   2   51.29    2.70
  -1 -10   2   48.80    2.50
   1 -10  -2   37.90    3.50
   1 -10  -2   50.39    4.40
   1 -10  -2   44.90    4.40
  -1 -10   2   46.50    4.90
   1 -10  -2   46.50    4.10
  -1 -10   2   53.79    6.50
   1  10  -1    2.30    0.90
   1  10  -1    3.20    1.00
  -1  10   1    2.80    1.30
  -1  10   1    4.80    1.90
  -1  10   1    1.30    1.10
   1  10  -1    2.60    1.80
   1 -10  -1    3.00    1.70
  -1 -10   1    2.20    2.10
  -1 -10   1    0.40    1.70
  -1 -10   1    1.90    1.00
   1 -10  -1   -0.60    1.00
   1 -10  -1    1.50    1.20
   1 -10  -1    0.50    1.20
  -1 -10   1    2.60    1.60
   1 -10  -1    2.10    1.30
  -1 -10   1    0.60    0.70
  -1  10   0   58.99    3.40
  -1  10   0   59.29    4.60
   1  10   0   56.09    2.80
   1  10   0   59.09    4.30
  -1  10   0   60.79    2.40
   1  10   0   61.49    3.00
   1 -10   0   57.79    4.30
  -1 -10   0   64.59    3.80
   1 -10   0   58.59    3.00
  -1 -10   0   55.79    4.90
  -1 -10   0   53.89    4.80
  -1 -10   0   56.09    4.30
   1 -10   0   54.79    3.40
  -1 -10   0   57.59    3.30
   1 -10   0   62.99    5.10
  -1  10  -1   14.40    3.00
   1  10   1   13.90    1.90
  -1  10  -1   12.10    2.00
   1  10   1   13.20    2.20
  -1  10  -1    9.90    0.80
   1  10   1   11.50    2.60
  -1 -10  -1   13.10    2.90
   1 -10   1   10.70    3.10
  -1 -10  -1   14.50    2.90
   1 -10   1   12.10    1.40
   1 -10   1   16.20    3.60
   1 -10   1   12.30    1.80
  -1 -10  -1   12.00    2.60
  -1 -10  -1   13.40    2.60
   1 -10   1   11.20    2.50
  -1 -10  -1   12.00    2.60
  -1  10  -2   28.10    2.80
  -1  10  -2   28.40    4.10
   1  10   2   32.00    4.00
   1  10   2   32.50    2.80
   1  10   2   32.20    3.20
   1 -10   2   36.00    4.30
   1 -10   2   33.60    5.00
  -1 -10  -2   28.90    4.20
   1 -10   2   27.20    2.30
   1 -10   2   39.90    5.60
   1 -10   2   27.40    1.20
  -1 -10  -2   32.60    4.00
  -1 -10  -2   28.50    3.70
  -1 -10  -2   28.70    3.00
  -1 -10  -2   30.10    3.60
   1 -10   2   27.00    1.30
  -1  10  -3   52.59    5.90
   1  10   3   38.90    4.70
   1  10   3   53.69    4.30
   1  10   3   42.70    3.90
   1 -10   3   49.00    4.50
   1 -10   3   43.30    3.30
  -1 -10  -3   42.00    3.70
   1 -10   3   40.50    6.10
   1 -10   3   41.00    2.60
  -1 -10  -3   44.90    3.20
   1 -10   3   42.90    2.00
  -1 -10  -3   48.00    4.50
  -1 -10  -3   38.80    5.60
  -1 -10  -3   43.90    3.10
   1 -10   3   46.10    6.10
  -1  10  -4  232.08   10.00
  -1  10  -4  214.68   10.40
   1  10   4  239.68   10.20
   1  10   4  233.08    9.70
   1 -10   4  226.78    7.80
   1 -10   4  233.88    6.80
  -1 -10  -4  243.08   12.00
  -1 -10  -4  220.78    9.80
  -1 -10  -4  225.98    5.40
   1 -10   4  199.78   11.10
  -1 -10  -4  216.08   10.50
   1 -10   4  213.88   11.60
  -1 -10  -4  221.98    5.20
   1 -10   4  225.18    8.20
   1 -10   4  215.38   10.00
   1  10   5    0.30    1.40
  -1  10  -5    4.40    3.00
  -1  10  -5    7.90    2.60
   1  10   5    2.20    2.20
   1 -10   5    3.10    1.40
   1 -10   5    1.10    1.70
   1 -10   5    5.10    2.20
  -1 -10  -5    2.70    2.80
   1 -10   5    4.30    2.70
  -1 -10  -5    2.10    1.60
   1  10   6    8.50    2.90
  -1  10  -6    9.90    3.90
   1 -10   6   13.20    3.00
  -1 -10  -6   12.90    4.50
   1 -10   6    7.80    2.10
   1 -10   6    8.90    2.60
   1 -10   6    6.70    4.10
   1  10   7   28.00    5.50
   1  10   7   39.50    5.60
   1 -10   7   39.20    5.60
   1 -10   7   35.40    5.90
   1 -10   7   37.30    4.90
  -1 -10  -7   36.40    7.20
   1 -10   7   35.80    6.30
   1  10   8   25.60    4.70
   1  10   8   18.90    5.20
   1 -10   8   36.00    5.20
   1 -10   8   19.10    5.30
   1 -10   8   25.40    5.60
  -1 -10  -8   34.80    7.80
   1 -10   8   30.40    5.90
  -1  11   8   29.80    5.20
  -1  11   8   20.80    5.10
  -1 -11   8   33.40    5.20
  -1 -11   8   22.00    5.90
   1 -11  -8   36.00    7.30
  -1 -11   8   30.00    5.40
  -1 -11   8   18.50    5.00
  -1  11   7   42.20    5.50
  -1  11   7   38.80    6.20
  -1 -11   7   50.89    6.70
  -1 -11   7   38.20    7.20
  -1 -11   7   36.60    5.40
   1 -11  -7   53.59    8.40
  -1 -11   7   40.40    4.30
  -1 -11   7   36.10    5.70
  -1  11   6    1.90    2.10
   1  11  -6    0.70    2.80
  -1  11   6    2.30    2.60
  -1 -11   6    7.00    2.90
  -1 -11   6    3.20    2.20
  -1 -11   6    1.30    3.30
  -1 -11   6    1.50    1.50
  -1 -11   6   -1.00    1.80
   1 -11  -6    2.50    3.50
   1  11  -5   46.30    6.30
  -1  11   5   35.00    5.20
  -1  11   5   38.40    4.90
  -1  11   5   38.50    5.90
   1  11  -5   32.30    4.70
   1 -11  -5   38.90    5.10
  -1 -11   5   42.70    3.60
  -1 -11   5   35.40    3.40
   1 -11  -5   40.10    6.60
  -1 -11   5   40.30    4.40
  -1 -11   5   39.60    7.00
   1  11  -4   41.10    5.40
   1  11  -4   39.30    4.00
  -1  11   4   43.00    4.10
  -1  11   4   41.30    5.00
  -1  11   4   38.30    5.20
   1 -11  -4   39.90    2.60
   1 -11  -4   46.00    6.00
  -1 -11   4   48.00    5.60
  -1 -11   4   55.39    7.80
   1 -11  -4   46.30    6.40
  -1 -11   4   48.40    4.00
   1 -11  -4   37.60    2.40
   1 -11  -4   55.29    6.50
  -1 -11   4   42.20    3.20
  -1 -11   4   41.50    6.80
  -1 -11   4   37.50    2.90
  -1  11   3   14.10    2.80
  -1  11   3   16.90    3.30
  -1  11   3    9.50    2.50
   1  11  -3    9.70    2.20
   1  11  -3   17.10    3.60
  -1 -11   3   12.00    1.80
   1 -11  -3   16.40    3.40
   1 -11  -3   13.20    2.40
   1 -11  -3   11.70    2.50
  -1 -11   3   10.10    3.40
  -1 -11   3   11.50    2.30
  -1 -11   3   11.40    4.20
  -1 -11   3   14.50    3.10
   1 -11  -3   12.90    3.20
   1 -11  -3   10.80    2.50
  -1  11   2    7.20    2.60
   1  11  -2    7.80    2.60
   1  11  -2    7.10    1.60
  -1  11   2    9.00    2.30
   1  11  -2    6.60    1.70
  -1  11   2   11.50    2.30
   1 -11  -2   10.10    2.60
  -1 -11   2   10.20    2.60
   1 -11  -2    6.30    2.30
  -1 -11   2    8.00    3.20
   1 -11  -2    6.50    2.30
  -1 -11   2    9.30    1.60
  -1 -11   2    7.90    1.40
   1 -11  -2    9.90    2.40
   1 -11  -2    6.40    2.30
  -1 -11   2    7.40    3.10
   1  11  -1   23.00    3.70
   1  11  -1   24.20    2.00
  -1  11   1   24.80    2.30
  -1  11   1   21.20    2.70
  -1  11   1   20.00    3.50
   1  11  -1   25.70    2.10
   1 -11  -1   28.20    3.40
  -1 -11   1   19.80    1.90
  -1 -11   1   21.30    3.30
   1 -11  -1   25.10    3.60
  -1 -11   1   29.50    5.10
  -1 -11   1   25.40    4.40
  -1 -11   1   21.90    2.20
   1 -11  -1   20.10    3.60
   1 -11  -1   26.70    3.40
   1 -11  -1   22.10    3.80
  -1  11   0    7.00    1.60
  -1  11   0    8.50    1.10
  -1  11   0    5.60    2.30
   1  11   0    6.10    2.10
   1  11   0    8.30    1.60
   1  11   0    4.80    1.10
  -1 -11   0    8.40    2.70
   1 -11   0    5.90    1.70
  -1 -11   0    6.60    1.80
  -1 -11   0    7.60    1.60
   1 -11   0    7.90    1.60
   1 -11   0    6.30    2.30
  -1 -11   0    6.90    2.50
   1 -11   0    7.70    2.40
   1 -11   0    7.90    2.80
  -1 -11   0    3.30    1.60
   1  11   1    3.00    1.80
  -1  11  -1    0.40    0.40
   1  11   1    1.60    1.30
  -1  11  -1    0.90    1.70
   1  11   1    1.10    1.00
  -1  11  -1    2.20    1.20
  -1 -11  -1    1.30    1.80
  -1 -11  -1    0.20    1.10
   1 -11   1    0.90    1.00
   1 -11   1    2.30    1.30
  -1 -11  -1    0.20    1.30
  -1 -11  -1    0.50    1.30
   1 -11   1    2.00    0.70
  -1 -11  -1    0.30    1.60
   1 -11   1   -0.90    1.70
   1 -11   1    1.70    2.20
  -1  11  -2   32.60    4.70
   1  11   2   28.00    3.60
   1  11   2   30.60    2.90
   1  11   2   28.20    3.90
  -1  11  -2   28.90    3.50
   1 -11   2   32.70    5.30
  -1 -11  -2   21.50    3.40
   1 -11   2   33.60    2.80
   1 -11   2   21.60    3.60
  -1 -11  -2   32.20    4.00
   1 -11   2   28.50    5.10
  -1 -11  -2   30.80    3.20
  -1 -11  -2   31.70    4.20
  -1 -11  -2   31.20    4.90
   1  11   3    0.20    1.80
   1  11   3   -1.20    1.70
  -1  11  -3    0.50    1.80
   1  11   3    2.40    1.30
  -1  11  -3   -1.10    1.40
   1 -11   3    0.70    0.60
   1 -11   3    2.10    2.80
  -1 -11  -3    1.00    1.90
  -1 -11  -3   -0.60    1.30
   1 -11   3    3.10    1.50
  -1 -11  -3    1.30    2.40
  -1 -11  -3    1.30    1.40
   1 -11   3    1.00    0.80
   1 -11   3    0.10    1.60
   1 -11   3    4.90    2.80
  -1 -11  -3    1.60    1.30
  -1  11  -4    2.10    2.20
   1  11   4    5.50    2.30
  -1  11  -4    5.00    2.40
   1  11   4    4.00    2.70
   1  11   4    3.40    2.10
  -1 -11  -4    7.90    3.40
  -1 -11  -4    8.40    2.70
   1 -11   4    4.90    3.30
  -1 -11  -4    2.70    1.90
  -1 -11  -4    5.80    1.20
   1 -11   4    7.80    2.90
  -1 -11  -4    3.10    1.00
   1 -11   4    4.80    1.60
   1 -11   4    5.00    2.00
   1 -11   4    5.50    1.20
   1  11   5   -1.60    1.80
   1  11   5    0.20    2.00
  -1  11  -5    2.80    2.50
  -1  11  -5    1.30    2.50
   1 -11   5    4.80    3.30
  -1 -11  -5    2.20    3.60
   1 -11   5    1.10    1.70
   1 -11   5    1.50    1.20
   1  11   6    1.90    2.10
  -1  11  -6   -1.80    2.10
  -1 -11  -6   -5.10    2.70
   1 -11   6    2.20    3.30
   1 -11   6    4.00    2.20
   1 -11   6   -1.20    1.30
   1  11   7   -1.10    1.60
   1  11   7    5.20    2.70
   1 -11   7    0.00    2.80
   1 -11   7    2.50    2.00
   1 -11   7    0.50    3.00
  -1 -11  -7   10.20    4.90
   1  11   8   -0.60    2.70
   1  11   8    2.20    3.30
   1 -11   8    1.10    3.50
   1 -11   8    0.00    2.20
   1 -11   8    0.80    2.90
   1 -11   8   -1.70    3.10
  -1 -11  -8   18.80    6.20
  -1  12   8    6.30    3.00
  -1 -12   8    4.80    3.30
  -1 -12   8   -3.50    3.80
  -1 -12   8    0.80    2.30
   1 -12  -8    2.50    2.80
  -1 -12   8   -1.60    3.00
  -1  12   7   36.10    6.40
  -1  12   7   49.50    6.00
  -1 -12   7   48.90    6.90
  -1 -12   7   42.10    5.70
   1 -12  -7   34.10    6.60
  -1 -12   7   30.20    4.10
  -1 -12   7   44.00    7.60
  -1 -12   7   36.50    5.60
   1  12  -6   29.70    5.80
  -1  12   6   35.70    5.40
  -1  12   6   34.50    4.90
   1 -12  -6   46.60    7.60
  -1 -12   6   29.30    6.30
  -1 -12   6   36.20    5.00
  -1 -12   6   41.50    4.30
  -1 -12   6   33.50    3.50
   1  12  -5    1.40    2.20
  -1  12   5    3.60    2.20
   1  12  -5    1.20    2.60
  -1  12   5    0.20    1.80
  -1 -12   5   -2.10    2.10
  -1 -12   5    1.40    2.00
   1 -12  -5    2.20    2.90
  -1 -12   5    0.50    1.40
   1  12  -4  110.39    7.80
  -1  12   4  106.69    6.70
  -1  12   4   97.89    6.40
   1  12  -4  107.59    6.30
  -1  12   4   85.89   11.70
  -1 -12   4   97.69    8.20
   1 -12  -4  117.99    8.10
   1 -12  -4  116.99    7.00
   1 -12  -4  119.19    8.30
  -1 -12   4   96.29    4.70
  -1 -12   4  102.19    5.70
   1 -12  -4  106.29    4.70
   1 -12  -4   97.59    4.30
  -1  12   3   19.20    3.30
   1  12  -3   15.70    3.60
  -1  12   3   17.50    3.40
   1  12  -3   17.40    2.80
  -1  12   3   19.90    3.70
   1 -12  -3   15.90    3.10
   1 -12  -3   21.60    4.50
  -1 -12   3   16.40    2.10
  -1 -12   3   16.70    4.50
   1 -12  -3   22.30    3.10
  -1 -12   3   16.20    2.00
   1 -12  -3   18.50    3.90
  -1 -12   3   21.40    3.80
  -1 -12   3   17.20    4.00
   1 -12  -3   23.40    3.70
  -1 -12   3   19.40    2.90
   1  12  -2   13.70    3.40
   1  12  -2   14.70    2.20
  -1  12   2   15.50    2.60
   1  12  -2   13.70    2.10
  -1  12   2   12.90    3.10
  -1  12   2   19.20    3.00
  -1 -12   2   12.30    4.00
  -1 -12   2   14.30    1.90
   1 -12  -2   20.80    3.50
   1 -12  -2   14.20    2.90
  -1 -12   2   11.40    2.90
  -1 -12   2   18.60    4.20
  -1 -12   2   17.00    2.10
   1 -12  -2   17.00    3.20
   1 -12  -2   15.40    3.30
   1 -12  -2   17.80    3.40
   1  12  -1    1.30    1.00
   1  12  -1    2.30    1.90
  -1  12   1    1.00    1.30
   1  12  -1    1.30    1.00
  -1  12   1    1.20    1.30
  -1  12   1    5.30    2.20
   1 -12  -1    4.40    1.80
   1 -12  -1    1.80    1.80
  -1 -12   1    2.00    1.00
   1 -12  -1    0.90    1.60
   1 -12  -1    2.50    1.90
  -1 -12   1    3.40    2.50
  -1 -12   1    0.20    2.20
   1 -12  -1    0.60    1.30
  -1 -12   1    1.80    1.20
  -1  12   0   45.80    3.30
  -1  12   0   46.10    4.50
  -1  12   0   44.30    2.20
   1  12   0   48.90    2.90
   1  12   0   48.80    2.90
   1  12   0   48.30    4.60
  -1 -12   0   47.20    3.70
   1 -12   0   40.30    4.10
  -1 -12   0   48.70    5.00
   1 -12   0   45.80    3.60
   1 -12   0   50.39    5.10
   1 -12   0   48.20    5.90
  -1 -12   0   40.60    5.40
  -1 -12   0   50.99    6.20
   1 -12   0   45.70    2.90
  -1  12  -1   65.29    5.50
   1  12   1   61.19    3.70
   1  12   1   63.29    5.20
  -1  12  -1   67.69    4.10
   1  12   1   72.69    3.80
  -1 -12  -1   67.19    5.40
   1 -12   1   55.49    5.60
  -1 -12  -1   71.59    5.60
   1 -12   1   68.29    3.80
  -1 -12  -1   75.99    5.10
  -1 -12  -1   69.19    4.60
   1 -12   1   62.39    5.70
  -1  12  -2   89.89    6.70
   1  12   2   93.69    5.40
   1  12   2   92.69    4.90
   1  12   2   87.19    6.00
  -1 -12  -2   83.19    5.80
  -1 -12  -2   96.39    6.00
  -1 -12  -2   87.49    5.60
  -1 -12  -2   86.99    5.70
   1 -12   2   94.19    7.60
   1 -12   2   85.99    6.10
   1 -12   2   87.19    4.50
   1 -12   2   96.29    7.80
  -1 -12  -2   86.99    6.20
  -1  12  -3   28.50    5.00
   1  12   3   43.50    3.90
   1  12   3   29.20    4.20
   1  12   3   35.00    4.70
  -1  12  -3   33.80    4.30
  -1 -12  -3   33.30    4.70
   1 -12   3   37.30    6.00
   1 -12   3   32.40    4.50
  -1 -12  -3   35.00    4.80
   1 -12   3   33.70    1.70
   1 -12   3   29.50    5.60
   1 -12   3   33.60    3.00
  -1 -12  -3   36.90    3.60
   1 -12   3   32.00    1.40
  -1 -12  -3   36.00    5.60
  -1  12  -4   11.60    3.20
  -1  12  -4   11.40    3.70
   1  12   4   13.60    3.00
   1  12   4   18.00    3.70
   1  12   4   15.50    3.30
   1 -12   4   12.90    2.60
   1 -12   4   12.70    2.10
   1 -12   4    7.30    3.50
  -1 -12  -4   11.20    1.80
   1 -12   4   10.90    1.40
  -1 -12  -4   11.20    4.00
  -1 -12  -4   13.10    1.80
  -1 -12  -4    6.10    2.90
   1  12   5  227.48   10.70
  -1  12  -5  200.18   13.30
  -1  12  -5  215.28   10.70
   1  12   5  234.58   11.00
  -1 -12  -5  223.08   12.80
   1 -12   5  216.58   12.70
   1 -12   5  209.58    8.60
   1 -12   5  210.48    6.70
   1  12   6    9.90    3.00
   1  12   6    8.10    3.30
  -1  12  -6   10.90    3.50
   1 -12   6   11.60    2.70
   1 -12   6    2.90    4.10
  -1 -12  -6   11.60    4.50
   1 -12   6    8.10    2.00
   1  12   7    3.70    2.80
   1  12   7    3.20    2.80
   1 -12   7    5.30    2.20
  -1 -12  -7   15.10    5.50
   1 -12   7    8.70    4.00
   1 -12   7    4.40    3.10
   1 -12   7    9.30    3.10
   1  12   8   14.30    4.20
   1 -12   8    9.60    4.30
   1 -12   8   23.40    6.10
   1 -12   8   14.40    4.40
   1 -12   8   21.50    4.00
  -1 -12  -8   30.70    8.20
  -1  13   7   14.90    3.90
  -1  13   7   11.80    4.20
   1 -13  -7   13.70    5.20
  -1 -13   7   11.30    2.80
  -1 -13   7   10.80    3.50
  -1 -13   7   12.20    3.50
  -1 -13   7    8.30    4.50
   1  13  -6    7.90    3.70
  -1  13   6    6.50    2.80
  -1  13   6   10.10    3.00
  -1 -13   6    7.80    4.10
  -1 -13   6    2.50    2.30
  -1 -13   6    5.30    2.00
  -1 -13   6   12.90    3.30
   1 -13  -6   20.70    5.20
   1  13  -5   70.69    6.70
  -1  13   5   68.79    5.90
   1  13  -5   76.19    5.90
  -1 -13   5   64.19    4.50
   1 -13  -5   69.69    7.30
  -1 -13   5   82.79    8.00
  -1 -13   5   71.59    5.50
   1  13  -4   69.39    6.30
  -1  13   4   65.19    5.40
  -1  13   4   60.09    5.80
  -1  13   4   64.09    5.50
  -1 -13   4   66.09    9.10
   1 -13  -4   62.29    6.20
   1 -13  -4   73.59    4.20
  -1 -13   4   61.89    3.80
  -1 -13   4   61.99    4.60
  -1  13   3    3.50    2.30
   1  13  -3   -0.90    1.40
  -1  13   3    0.10    2.00
  -1  13   3    0.20    1.30
   1  13  -3    0.60    1.50
  -1 -13   3    0.10    1.00
  -1 -13   3    1.20    1.00
  -1 -13   3    1.70    1.40
   1 -13  -3    0.40    1.70
   1 -13  -3    0.30    2.50
  -1 -13   3    0.30    2.30
   1 -13  -3   -2.00    1.70
   1 -13  -3    0.60    2.00
   1 -13  -3    0.10    1.60
  -1  13   2    0.30    2.10
   1  13  -2   -2.10    1.00
  -1  13   2    2.70    1.50
   1  13  -2   -2.20    1.70
  -1  13   2    0.30    1.50
   1  13  -2    0.90    1.10
  -1 -13   2    1.90    2.50
  -1 -13   2   -1.30    2.00
  -1 -13   2   -0.70    1.30
   1 -13  -2    1.90    1.80
   1 -13  -2    0.80    1.90
   1 -13  -2   -0.70    1.70
  -1 -13   2    1.30    1.00
   1 -13  -2    1.90    1.60
   1 -13  -2   -2.50    1.50
  -1  13   1   11.20    1.90
  -1  13   1    9.60    2.70
  -1  13   1   16.40    2.50
   1  13  -1   16.10    2.10
   1  13  -1   13.00    2.00
   1  13  -1   10.50    3.30
   1 -13  -1   13.60    2.80
  -1 -13   1   16.50    4.30
  -1 -13   1   10.80    2.20
  -1 -13   1    8.20    3.50
   1 -13  -1    9.80    2.80
   1 -13  -1   12.90    3.40
   1 -13  -1    7.70    2.20
  -1 -13   1   15.60    3.10
   1 -13  -1   10.70    2.70
  -1  13   0   16.00    2.60
  -1  13   0   15.50    1.40
   1  13   0   16.70    2.40
  -1  13   0   16.10    3.60
   1  13   0   12.90    3.30
   1  13   0   17.20    2.20
  -1 -13   0   17.70    2.80
   1 -13   0   12.10    2.50
  -1 -13   0   11.60    2.80
   1 -13   0   22.20    4.50
   1 -13   0   13.50    2.10
  -1 -13   0   14.40    2.80
  -1 -13   0   23.40    4.40
   1 -13   0   16.20    3.20
   1 -13   0   21.70    4.40
  -1 -13   0   18.30    4.20
  -1  13  -1    1.00    1.60
   1  13   1    2.60    1.90
   1  13   1    2.20    1.30
   1  13   1    1.30    1.40
  -1  13  -1   -2.70    1.70
  -1 -13  -1    0.70    2.00
   1 -13   1    1.60    2.00
   1 -13   1    3.90    2.70
   1 -13   1   -0.70    2.30
   1 -13   1    2.30    1.30
  -1 -13  -1    2.60    1.60
  -1 -13  -1    1.90    1.80
  -1 -13  -1    1.40    1.80
  -1 -13  -1    1.30    1.60
  -1  13  -2  119.09    6.10
  -1  13  -2   99.39    7.30
   1  13   2  111.89    5.40
   1  13   2  116.29    7.20
   1  13   2  106.59    5.80
   1 -13   2  105.49    4.90
   1 -13   2   94.79    7.90
  -1 -13  -2  113.19    7.20
  -1 -13  -2   93.19    6.20
   1 -13   2  116.59    7.10
  -1 -13  -2   98.89    6.40
   1 -13   2  123.19    8.80
  -1 -13  -2   95.19    6.50
  -1 -13  -2  102.89    6.30
  -1  13  -3   18.60    3.50
   1  13   3   17.30    3.10
   1  13   3   11.80    3.00
   1  13   3   16.70    3.30
  -1  13  -3   21.20    4.40
   1 -13   3   20.40    2.90
  -1 -13  -3   18.20    3.00
   1 -13   3   13.20    4.40
  -1 -13  -3   18.90    3.10
  -1 -13  -3   22.70    4.70
  -1 -13  -3   15.70    3.60
  -1  13  -4    6.40    2.60
  -1  13  -4    7.00    2.50
   1  13   4    2.60    2.70
   1  13   4    7.60    2.60
   1  13   4    2.90    2.10
   1 -13   4    1.50    1.60
   1 -13   4    5.00    1.20
  -1 -13  -4    2.60    2.30
  -1 -13  -4    4.30    1.50
   1 -13   4    2.50    0.80
  -1 -13  -4    5.10    3.40
  -1 -13  -4    4.60    1.40
  -1  13  -5    5.10    3.00
   1  13   5    1.00    2.00
   1  13   5    0.70    1.50
  -1  13  -5    2.50    2.20
   1 -13   5    3.30    1.70
   1 -13   5    1.80    2.00
   1 -13   5    3.80    3.00
   1 -13   5    0.90    0.90
  -1 -13  -5    0.30    3.30
   1  13   6   14.90    3.80
  -1  13  -6   18.80    4.70
   1  13   6   13.80    3.70
  -1  13  -6   10.50    3.30
   1 -13   6   17.60    3.00
   1 -13   6   13.20    4.30
   1 -13   6   15.10    3.30
  -1 -13  -6   22.00    5.80
   1  13   7   14.10    4.30
   1  13   7    6.70    3.60
  -1 -13  -7   18.70    5.30
   1 -13   7   17.80    5.30
   1 -13   7   15.20    3.60
   1 -13   7   12.00    2.50
   1 -13   7    9.10    4.10
  -1  14   7    0.10    2.40
  -1  14   7    4.40    3.20
  -1 -14   7    8.60    3.40
  -1 -14   7    2.40    4.40
  -1 -14   7    6.90    2.80
   1 -14  -7    4.00    3.70
  -1  14   6   15.80    3.90
  -1  14   6   13.60    3.50
   1  14  -6   15.00    4.70
  -1 -14   6   14.30    3.10
  -1 -14   6    7.70    2.50
  -1 -14   6   14.80    2.80
   1 -14  -6   21.70    5.70
  -1 -14   6    8.80    4.90
  -1  14   5    0.50    2.10
   1  14  -5    4.80    2.80
   1  14  -5    2.70    1.90
  -1  14   5   -0.40    1.90
   1 -14  -5    3.70    3.00
  -1 -14   5    3.10    2.10
  -1 -14   5   -1.40    1.20
  -1 -14   5   -3.80    2.80
   1  14  -4    8.70    2.40
  -1  14   4    7.50    2.80
  -1  14   4    8.60    2.80
  -1  14   4    5.80    2.60
  -1 -14   4    8.40    3.90
   1 -14  -4    5.20    1.80
   1 -14  -4    1.50    2.70
  -1 -14   4    8.00    2.00
  -1 -14   4    4.60    1.50
   1  14  -3   10.90    2.50
   1  14  -3   12.20    3.60
  -1  14   3   10.90    3.00
  -1  14   3    7.30    2.30
  -1  14   3   13.20    3.30
  -1 -14   3   15.50    2.50
  -1 -14   3   11.10    1.90
  -1 -14   3   12.90    4.70
   1 -14  -3    8.60    3.80
   1 -14  -3   10.00    3.50
   1 -14  -3   11.10    3.00
  -1 -14   3   11.00    1.90
   1 -14  -3   14.30    3.60
  -1  14   2   35.20    3.60
  -1  14   2   38.10    5.10
   1  14  -2   38.30    2.90
   1  14  -2   44.20    5.80
   1  14  -2   32.10    3.10
  -1  14   2   38.90    3.60
  -1 -14   2   41.00    2.90
   1 -14  -2   37.40    5.00
  -1 -14   2   41.70    2.90
   1 -14  -2   40.40    5.10
   1 -14  -2   44.30    5.30
  -1 -14   2   51.89    7.20
   1 -14  -2   39.00    5.50
   1  14  -1    1.90    1.20
   1  14  -1    2.80    2.30
   1  14  -1    2.00    1.30
  -1  14   1    5.40    2.50
  -1  14   1    5.80    1.90
   1 -14  -1    5.80    2.90
   1 -14  -1    6.70    2.00
  -1 -14   1    3.50    1.50
  -1 -14   1    5.70    3.30
   1 -14  -1    4.40    2.50
  -1 -14   1    2.90    2.70
   1 -14  -1    4.90    2.20
   1 -14  -1    9.70    3.10
  -1 -14   1    3.50    1.50
  -1  14   0   75.19    3.00
   1  14   0   79.69    3.90
   1  14   0   77.79    4.00
  -1  14   0   76.49    4.60
   1  14   0   77.69    6.40
  -1  14   0   71.69    6.00
  -1 -14   0   83.69    7.10
   1 -14   0   79.69    3.90
   1 -14   0   65.99    4.60
   1 -14   0   66.39    6.30
   1 -14   0   78.89    6.80
   1 -14   0   70.59    5.80
  -1 -14   0   80.39    5.00
  -1 -14   0   76.69    4.70
   1  14   1   94.09    4.70
   1  14   1   95.79    6.60
  -1  14  -1   97.39    7.10
  -1  14  -1   94.99    5.20
   1  14   1   83.79    6.10
   1 -14   1   99.89    7.70
  -1 -14  -1   97.69    7.00
   1 -14   1   95.49    5.10
  -1 -14  -1   91.69    6.90
   1 -14   1  107.69    8.20
  -1 -14  -1   88.99    5.60
   1  14   2   23.10    3.90
  -1  14  -2   25.50    3.40
   1  14   2   30.60    3.20
   1  14   2   26.80    3.80
  -1  14  -2   22.60    4.60
  -1 -14  -2   29.30    4.60
  -1 -14  -2   21.30    4.30
   1 -14   2   20.90    2.70
  -1 -14  -2   22.40    3.80
  -1 -14  -2   20.30    3.70
   1 -14   2   20.50    5.20
  -1  14  -3   68.99    5.40
   1  14   3   66.59    6.00
   1  14   3   64.89    9.20
   1  14   3   73.89    5.00
  -1  14  -3   67.29    6.30
  -1 -14  -3   74.59    7.00
  -1 -14  -3   73.79    5.00
   1 -14   3   67.79    8.60
  -1 -14  -3   75.09    5.20
   1 -14   3   57.49    4.00
   1  14   4    2.10    1.60
  -1  14  -4    5.10    3.10
   1  14   4    3.60    2.70
  -1  14  -4   -0.10    2.30
  -1 -14  -4    6.40    1.80
   1 -14   4    2.90    3.70
  -1 -14  -4    2.50    1.60
   1 -14   4    0.30    1.80
  -1 -14  -4    4.50    3.30
  -1 -14  -4    4.80    2.60
  -1  14  -5   35.60    6.00
  -1  14  -5   40.10    5.60
   1  14   5   32.50    5.20
   1 -14   5   40.00    2.80
   1 -14   5   35.30    4.40
   1 -14   5   33.00    2.10
   1 -14   5   37.40    6.80
  -1 -14  -5   27.30    5.90
  -1  14  -6    4.50    3.30
   1  14   6    5.90    3.00
  -1  14  -6   11.30    4.80
   1  14   6   10.10    3.80
   1 -14   6    8.60    3.80
  -1 -14  -6    6.20    4.00
   1 -14   6    8.60    2.20
   1 -14   6    3.40    1.50
   1  14   7   26.20    5.70
   1  14   7   38.30    5.80
   1 -14   7   22.20    3.20
   1 -14   7   36.90    7.60
   1 -14   7   30.90    6.50
  -1 -14  -7   45.10    8.10
  -1  15   7   28.90    5.40
  -1  15   7   27.50    5.40
   1 -15  -7   29.80    6.20
  -1 -15   7   25.10    4.90
  -1 -15   7   24.40    7.90
   1  15  -6   39.50    6.90
  -1  15   6   42.40    5.80
  -1  15   6   45.30    6.20
  -1 -15   6   29.00    4.10
  -1 -15   6   25.30    3.90
  -1 -15   6   48.20    8.50
   1 -15  -6   52.79    8.40
  -1  15   5    1.50    2.20
  -1  15   5    1.00    2.20
   1  15  -5    0.90    2.00
   1  15  -5    0.10    2.70
  -1 -15   5   -0.90    2.60
  -1 -15   5    0.70    1.70
   1 -15  -5    0.90    0.70
  -1 -15   5   -0.40    1.20
   1 -15  -5    0.40    0.70
  -1 -15   5   -1.10    1.50
  -1  15   4   20.60    4.30
   1  15  -4   12.50    2.70
  -1  15   4   15.40    3.30
  -1  15   4   19.00    3.90
   1  15  -4   18.40    4.50
  -1 -15   4   11.00    1.90
   1 -15  -4   19.40    4.40
   1 -15  -4   19.20    3.10
  -1 -15   4   11.50    4.70
   1 -15  -4   12.40    2.70
  -1 -15   4   18.00    2.60
   1  15  -3    2.70    1.70
  -1  15   3   -0.80    1.80
   1  15  -3   -0.80    1.80
  -1  15   3   -0.60    1.50
  -1  15   3    3.10    2.30
  -1 -15   3   -0.90    1.00
   1 -15  -3   -1.80    1.70
   1 -15  -3    1.30    2.10
   1 -15  -3   -2.70    2.00
  -1 -15   3   -0.50    0.90
  -1 -15   3    0.70    1.30
  -1 -15   3   -0.70    2.40
   1 -15  -3    3.20    2.00
  -1  15   2   59.99    4.50
  -1  15   2   62.99    5.80
   1  15  -2   68.49    6.50
   1  15  -2   50.89    3.80
  -1  15   2   67.29    4.40
   1  15  -2   62.49    3.60
  -1 -15   2   67.69    3.80
   1 -15  -2   55.89    5.30
  -1 -15   2   64.59    8.40
   1 -15  -2   61.89    5.60
   1 -15  -2   64.39    5.40
   1 -15  -2   64.99    5.80
  -1 -15   2   67.39    3.90
   1  15  -1   28.00    2.90
   1  15  -1   30.40    2.60
  -1  15   1   31.30    3.30
  -1  15   1   35.50    5.30
   1  15  -1   25.20    4.80
  -1  15   1   32.30    3.30
   1 -15  -1   34.10    5.20
  -1 -15   1   34.40    3.20
   1 -15  -1   27.50    4.10
  -1 -15   1   41.80    6.90
  -1 -15   1   29.20    2.90
   1 -15  -1   31.80    3.30
   1  15   0   -0.20    1.20
  -1  15   0    1.00    2.40
  -1  15   0    1.60    1.70
   1  15   0    0.80    1.30
  -1  15   0   -0.80    0.70
   1  15   0    3.90    2.30
   1 -15   0   -1.20    1.50
   1 -15   0    1.40    2.60
  -1 -15   0    3.30    2.70
  -1 -15   0   -0.70    1.10
   1 -15   0   -0.70    0.90
  -1 -15   0    2.90    1.80
   1 -15   0    4.80    3.50
  -1 -15   0   -2.60    1.80
  -1  15  -1   58.89    5.70
   1  15   1   75.89    4.20
  -1  15  -1   74.59    4.90
   1  15   1   66.99    5.80
   1  15   1   78.09    4.50
  -1 -15  -1   68.19    5.40
   1 -15   1   68.69    7.20
  -1 -15  -1   77.39    6.70
  -1 -15  -1   66.19    5.10
  -1 -15  -1   68.29    7.20
   1 -15   1   65.99    4.40
   1  15   2    7.50    2.10
  -1  15  -2    7.00    2.20
   1  15   2    2.90    1.60
  -1  15  -2    5.50    4.00
   1  15   2    3.10    1.80
   1 -15   2   10.50    3.90
  -1 -15  -2    7.40    2.90
  -1 -15  -2    6.60    2.70
  -1 -15  -2    5.90    2.30
  -1 -15  -2    8.20    3.20
   1 -15   2    6.30    1.90
   1  15   3    5.90    2.70
  -1  15  -3    8.40    3.00
   1  15   3   11.70    2.80
   1  15   3   12.90    2.80
  -1  15  -3    8.50    2.50
   1 -15   3    8.70    2.20
  -1 -15  -3   11.20    3.50
   1 -15   3    8.40    4.30
  -1 -15  -3   10.30    2.80
  -1 -15  -3   11.10    2.40
  -1 -15  -3    4.20    2.60
   1  15   4    1.80    2.50
  -1  15  -4    5.10    2.40
  -1  15  -4    3.00    3.50
   1  15   4    7.50    2.70
  -1 -15  -4    5.40    1.90
  -1 -15  -4    5.40    3.20
   1 -15   4   12.90    4.80
   1 -15   4   -0.90    2.00
  -1 -15  -4    3.80    1.70
   1  15   5   79.99    6.40
   1  15   5   76.39    6.80
  -1  15  -5   85.29    8.30
  -1  15  -5   83.29    6.80
   1 -15   5   62.89    5.10
   1 -15   5   60.19    9.60
   1 -15   5   66.69    3.10
  -1 -15  -5   61.49    8.50
   1  15   6   -0.30    1.80
  -1  15  -6    5.20    3.20
  -1  15  -6   -3.30    2.50
   1  15   6   -0.30    2.40
   1 -15   6   -4.50    2.10
  -1 -15  -6    9.80    4.40
   1 -15   6    2.60    4.00
   1 -15   6   -3.20    1.00
   1  15   7   18.00    5.00
   1  15   7   18.10    4.60
  -1 -15  -7   24.70    6.60
   1 -15   7   12.70    4.40
   1 -15   7   28.10    6.60
  -1  16   6   -1.10    2.80
  -1  16   6   -2.40    2.10
   1  16  -6    3.10    4.20
  -1 -16   6   -5.00    2.00
  -1 -16   6    5.10    4.10
   1 -16  -6    1.70    3.30
   1  16  -5    2.70    2.20
  -1  16   5   -1.60    2.30
   1  16  -5   -2.40    2.70
  -1  16   5    1.70    2.20
  -1 -16   5   -4.50    1.40
   1 -16  -5    0.90    1.10
  -1 -16   5    2.60    1.90
   1 -16  -5   -0.80    0.90
  -1 -16   5   -2.80    1.20
  -1 -16   5   -2.10    4.00
   1 -16  -5    4.90    3.30
  -1  16   4    5.50    4.20
   1  16  -4    7.00    2.50
  -1  16   4    0.30    2.20
   1  16  -4    9.50    3.90
   1 -16  -4   -1.00    2.50
   1 -16  -4    3.10    2.10
  -1 -16   4    0.90    2.90
  -1 -16   4    0.00    1.30
  -1 -16   4    4.50    1.80
   1 -16  -4    0.90    2.20
  -1 -16   4    2.50    1.30
   1  16  -3    9.60    2.70
  -1  16   3    6.40    2.70
  -1  16   3    7.00    2.30
  -1  16   3    7.50    2.50
   1  16  -3    2.90    2.40
   1 -16  -3    9.70    3.00
   1 -16  -3    5.30    2.70
  -1 -16   3    4.80    1.50
  -1 -16   3    8.70    1.80
   1 -16  -3   13.30    3.30
  -1 -16   3   10.70    4.40
  -1 -16   3    7.00    1.80
   1  16  -2   29.90    3.20
   1  16  -2   31.90    2.80
  -1  16   2   36.10    5.50
   1  16  -2   33.10    6.00
  -1  16   2   31.70    3.40
  -1  16   2   34.90    4.20
   1 -16  -2   30.70    5.00
   1 -16  -2   30.30    4.70
   1 -16  -2   28.70    5.70
  -1 -16   2   30.60    3.00
  -1 -16   2   40.20    7.00
  -1 -16   2   34.30    2.80
   1 -16  -2   35.30    4.70
  -1  16   1    2.20    1.70
   1  16  -1    0.80    1.60
   1  16  -1    1.50    1.50
  -1  16   1   -0.70    1.10
   1  16  -1   -0.30    1.70
   1 -16  -1   -0.60    2.50
  -1 -16   1   -0.70    2.10
  -1 -16   1   -0.80    1.40
   1 -16  -1   -2.10    1.30
   1 -16  -1    0.20    2.50
  -1 -16   1   -0.50    1.40
   1  16   0    5.90    2.40
  -1  16   0    0.50    1.50
  -1  16   0    1.00    3.00
   1  16   0    2.50    1.40
   1  16   0    5.10    2.70
  -1  16   0    2.80    1.00
  -1 -16   0    3.70    1.90
   1 -16   0    3.80    1.20
   1 -16   0    3.90    3.00
   1 -16   0    0.80    1.80
  -1 -16   0    3.10    2.00
  -1 -16   0    1.60    2.80
   1  16   1  126.29    8.20
  -1  16  -1  140.39    6.80
   1  16   1  134.19    5.80
   1  16   1  130.89    5.80
  -1  16  -1  124.49    8.70
  -1 -16  -1  135.29    7.70
   1 -16   1  128.19    9.70
   1 -16   1  128.09    6.70
  -1 -16  -1  125.69    8.60
  -1 -16  -1  127.09    8.80
  -1 -16  -1  136.59    7.30
   1  16   2   59.69    6.10
   1  16   2   59.69    4.60
   1  16   2   61.49    4.30
  -1  16  -2   67.89    5.10
  -1  16  -2   70.79    8.30
   1 -16   2   58.49    8.20
  -1 -16  -2   69.89    5.80
  -1 -16  -2   66.49    6.10
   1 -16   2   57.09    4.30
  -1 -16  -2   60.59    5.70
  -1 -16  -2   61.59    5.90
   1  16   3  132.29    7.40
   1  16   3  136.39    8.70
  -1  16  -3  136.89    9.30
   1  16   3  149.19    7.20
  -1  16  -3  143.69    7.80
  -1 -16  -3  147.49    9.50
  -1 -16  -3  147.09    7.90
   1 -16   3  147.39   11.10
   1 -16   3  130.39    6.40
  -1 -16  -3  134.99    7.50
  -1 -16  -3  117.39    8.30
   1  16   4    3.20    2.30
  -1  16  -4    3.20    2.10
  -1  16  -4    2.40    2.80
   1  16   4    0.10    2.10
  -1 -16  -4    4.80    2.00
  -1 -16  -4   -2.20    1.60
   1 -16   4   -1.90    1.60
   1 -16   4    0.20    3.30
  -1 -16  -4    6.20    3.50
   1  16   5   11.30    4.10
  -1  16  -5   14.50    3.40
   1  16   5    7.40    2.70
  -1  16  -5    7.00    4.50
   1 -16   5    7.80    4.50
  -1 -16  -5   11.40    4.70
   1  16   6    4.90    3.00
   1  16   6    1.70    3.10
  -1  16  -6    0.90    3.80
  -1 -16  -6   27.50    6.80
   1 -16   6   10.20    5.20
  -1  17   6   24.90    5.20
  -1  17   6   24.90    4.70
  -1 -17   6   14.40    2.30
  -1 -17   6   31.50    7.20
   1 -17  -6   24.10    5.50
  -1  17   5    1.90    2.20
  -1  17   5   -1.30    3.00
   1  17  -5    2.50    2.60
  -1 -17   5    0.60    1.30
   1 -17  -5    2.50    1.60
  -1 -17   5    4.20    2.10
  -1 -17   5    4.10    4.50
   1 -17  -5    7.90    3.80
  -1 -17   5    0.50    1.80
   1 -17  -5   -0.60    1.20
   1  17  -4   22.20    3.50
  -1  17   4   26.80    5.10
  -1  17   4   20.70    4.00
   1  17  -4   27.20    5.80
  -1 -17   4   21.80    2.10
   1 -17  -4   22.80    5.00
  -1 -17   4   25.30    6.60
  -1 -17   4   18.60    2.40
   1 -17  -4   26.60    4.10
  -1 -17   4   15.60    2.50
   1 -17  -4   15.10    3.30
  -1  17   3    1.90    3.50
  -1  17   3   -0.50    2.60
   1  17  -3    2.60    3.10
  -1  17   3    1.00    2.00
  -1 -17   3    5.00    1.40
   1 -17  -3    0.00    2.10
  -1 -17   3    2.60    1.20
   1 -17  -3    3.10    3.00
   1 -17  -3    1.80    2.20
  -1 -17   3    1.50    2.70
  -1 -17   3    1.50    1.30
  -1  17   2    1.80    1.90
  -1  17   2   -2.90    1.30
  -1  17   2   -1.40    2.20
   1  17  -2    3.00    2.70
   1  17  -2   -0.10    1.60
  -1 -17   2   -1.20    3.30
   1 -17  -2    5.00    2.70
  -1 -17   2   -0.30    1.30
   1 -17  -2    7.70    3.10
  -1 -17   2    1.00    1.20
   1 -17  -2   -0.10    2.30
   1 -17  -2    1.40    2.00
  -1  17   1    5.70    2.20
   1  17  -1    6.00    3.20
  -1  17   1   10.70    3.60
  -1  17   1    3.60    1.60
  -1 -17   1    8.30    2.20
   1 -17  -1    7.80    2.80
  -1 -17   1    4.30    4.30
  -1 -17   1    7.80    2.20
   1 -17  -1    3.70    1.80
   1 -17  -1    0.80    2.50
   1  17   0   15.50    2.40
  -1  17   0   14.70    3.90
   1  17   0   16.90    2.70
  -1  17   0   15.10    1.50
   1  17   0    9.60    3.80
  -1  17   0   17.10    3.00
  -1 -17   0   16.70    3.20
  -1 -17   0   12.30    2.90
   1 -17   0   21.40    4.90
  -1 -17   0    8.30    4.00
   1  17   1   41.80    6.20
  -1  17  -1   51.99    4.50
   1  17   1   36.40    3.50
  -1  17  -1   48.40    6.90
  -1 -17  -1   42.80    7.20
   1 -17   1   45.30    7.60
  -1 -17  -1   55.89    7.50
  -1 -17  -1   42.90    5.10
  -1 -17  -1   44.40    5.50
   1 -17   1   38.80    4.20
  -1  17  -2   44.60    6.70
   1  17   2   44.30    6.00
  -1  17  -2   47.10    4.30
   1  17   2   40.70    4.10
   1  17   2   43.70    3.80
  -1 -17  -2   36.90    5.70
  -1 -17  -2   45.40    6.10
   1 -17   2   42.60    3.90
   1 -17   2   45.00    7.90
  -1 -17  -2   44.50    5.80
  -1 -17  -2   41.40    5.90
  -1  17  -3    6.90    3.40
  -1  17  -3    2.70    2.00
   1  17   3    3.50    3.00
   1  17   3   -3.00    2.20
   1  17   3    4.60    2.10
   1 -17   3    7.70    3.60
   1 -17   3    2.00    2.40
  -1 -17  -3    0.90    2.50
  -1 -17  -3    3.40    2.60
  -1 -17  -3    6.00    3.00
   1  17   4    3.60    3.50
  -1  17  -4    7.80    2.90
  -1  17  -4    9.10    4.40
   1 -17   4    2.00    2.40
   1 -17   4    9.20    4.90
  -1 -17  -4   13.20    2.80
  -1  17  -5   -0.30    3.10
   1  17   5    2.90    2.70
  -1  17  -5    5.70    3.20
   1  17   5    2.50    2.50
  -1 -17  -5    1.50    1.10
   1 -17   5    8.60    4.40
  -1 -17  -5    3.90    3.30
  -1 -17  -5    4.30    1.30
   1  17   6    5.10    3.50
  -1  17  -6   12.80    5.80
  -1  17  -6   15.90    4.00
   1  17   6    6.10    3.40
   1 -17   6   11.50    5.20
  -1 -17  -6   15.10    4.90
   1  18  -5   16.70    4.80
  -1  18   5   15.20    4.00
  -1  18   5   19.40    3.90
   1 -18  -5   24.80    5.70
   1 -18  -5   12.40    2.10
  -1 -18   5   20.90    6.10
   1  18  -4    0.90    3.80
  -1  18   4   -0.90    2.20
  -1  18   4    0.60    2.90
   1  18  -4    7.20    2.80
   1 -18  -4    2.00    3.00
  -1 -18   4    4.70    1.80
   1 -18  -4    1.90    2.60
   1 -18  -4    7.00    3.10
  -1 -18   4   10.90    5.50
  -1  18   3    1.70    2.60
  -1  18   3    6.80    3.40
   1  18  -3    2.00    3.20
   1  18  -3    0.90    2.90
   1 -18  -3    6.00    3.60
   1 -18  -3    4.50    2.60
  -1 -18   3   10.30    5.10
  -1 -18   3    2.60    1.70
  -1 -18   3    4.70    1.10
   1 -18  -3    4.10    2.60
  -1 -18   3    4.70    1.00
   1  18  -2   22.30    5.30
  -1  18   2   15.60    4.00
  -1  18   2   18.40    3.10
  -1  18   2   14.00    2.70
  -1 -18   2   20.70    2.00
  -1 -18   2   20.40    5.60
   1 -18  -2   19.10    4.40
  -1 -18   2   14.40    2.60
   1 -18  -2   21.00    5.10
   1 -18  -2   16.50    3.60
   1  18  -1    4.20    1.70
  -1  18   1    1.20    1.50
   1  18  -1    3.60    2.30
  -1  18   1    5.00    2.20
  -1  18   1    0.40    1.80
   1 -18  -1    4.40    3.30
   1 -18  -1    2.70    1.70
  -1 -18   1   12.10    4.10
   1 -18  -1   -1.50    2.10
  -1 -18   1    5.00    2.10
  -1 -18   1    2.20    1.70
  -1  18   0   11.30    1.20
  -1  18   0   12.70    3.90
   1  18   0    8.60    2.10
   1  18   0   10.50    2.10
   1  18   0   11.90    4.00
  -1  18   0    9.70    2.70
   1 -18   0    8.70    4.10
  -1 -18   0   13.10    2.90
  -1 -18   0    5.70    3.70
   1 -18   0   12.40    3.20
  -1 -18   0    9.10    2.70
   1  18   1    2.70    2.90
  -1  18  -1    3.10    3.00
   1  18   1    0.00    1.90
   1  18   1    0.80    1.60
  -1  18  -1    1.00    1.90
   1 -18   1   -2.00    1.80
   1 -18   1    8.80    4.20
  -1 -18  -1    3.50    2.30
  -1 -18  -1    1.70    2.10
  -1 -18  -1    4.20    3.10
  -1  18  -2    4.60    3.00
   1  18   2    4.00    2.00
   1  18   2    1.20    2.70
   1  18   2    5.80    3.90
  -1  18  -2    7.00    2.60
  -1 -18  -2    5.90    3.10
  -1 -18  -2    9.40    3.20
  -1 -18  -2   13.10    4.20
  -1 -18  -2    7.10    3.40
   1 -18   2   10.30    4.50
   1 -18   2    4.30    2.20
   1  18   3   41.50    6.40
  -1  18  -3   45.30    4.70
   1  18   3   39.80    4.20
  -1  18  -3   33.90    6.10
  -1 -18  -3   47.90    7.70
  -1 -18  -3   48.50    6.70
  -1 -18  -3   39.90    5.50
   1 -18   3   43.90    7.60
   1 -18   3   31.10    4.00
  -1  18  -4   27.80    4.90
  -1  18  -4   21.40    5.60
   1  18   4   23.20    4.10
   1  18   4   17.70    4.60
  -1 -18  -4   26.70    6.00
   1 -18   4   18.70    6.00
  -1 -18  -4   27.90    3.90
   1 -18   4   12.70    3.00
  -1 -18  -4   26.80    4.20
   1  18   5  115.89    9.40
  -1  18  -5  101.49   10.20
   1  18   5  119.89    7.60
  -1  18  -5  121.09    8.80
   1 -18   5  133.99   12.30
   1  19  -4    9.90    2.70
  -1  19   4    4.00    3.00
  -1  19   4   12.10    4.00
   1  19  -4    5.00    4.40
   1 -19  -4    6.80    3.40
   1 -19  -4    1.30    2.40
   1 -19  -4   12.60    5.60
   1  19  -3    0.10    3.60
   1  19  -3    3.20    2.00
  -1  19   3   -0.80    2.60
  -1  19   3    0.10    3.00
  -1  19   3   -1.90    1.90
   1 -19  -3    6.00    2.70
  -1 -19   3    3.90    3.80
  -1 -19   3   -3.30    1.70
   1 -19  -3   -0.40    2.90
   1 -19  -3   -5.40    3.40
   1  19  -2   17.90    3.30
   1  19  -2   11.30    4.30
  -1  19   2   20.50    5.20
  -1  19   2   15.80    2.80
  -1  19   2   17.70    3.50
   1 -19  -2   15.90    3.30
   1 -19  -2   14.70    4.40
  -1 -19   2   13.20    2.60
  -1 -19   2   18.80    2.10
  -1 -19   2   17.80    1.60
  -1 -19   2   24.10    6.70
   1  19  -1   16.90    2.50
   1  19  -1   15.10    2.70
  -1  19   1   10.20    3.80
  -1  19   1   13.30    3.40
  -1  19   1   11.40    2.70
   1  19  -1   16.10    4.70
  -1 -19   1   18.60    4.90
  -1 -19   1    9.80    2.40
  -1 -19   1   15.50    2.30
   1 -19  -1   11.90    4.00
   1 -19  -1   11.50    2.20
   1  19   0    3.10    3.30
  -1  19   0    0.80    2.40
   1  19   0    0.10    1.40
   1  19   0    0.80    1.80
  -1  19   0    2.20    2.00
  -1 -19   0    4.20    3.40
  -1 -19   0    4.20    2.30
   1 -19   0    1.50    2.30
   1 -19   0    2.70    3.20
  -1 -19   0    2.80    2.00
  -1  19  -1    3.90    3.60
   1  19   1   -4.80    1.60
   1  19   1    1.10    1.80
   1  19   1   -1.20    2.90
  -1  19  -1    2.00    2.00
  -1 -19  -1    5.00    3.90
   1 -19   1    4.30    3.10
  -1 -19  -1    1.10    2.30
   1 -19   1   -0.80    1.90
   1  19   2   -0.80    2.10
  -1  19  -2    7.80    2.50
  -1  19  -2   -0.40    3.40
   1  19   2    2.00    3.30
   1  19   2    2.80    2.10
  -1 -19  -2    1.10    2.70
  -1 -19  -2    3.70    2.80
  -1 -19  -2    4.50    3.20
   1 -19   2   -0.30    2.10
   1 -19   2    6.00    4.00
   1  19   3   14.00    4.40
   1  19   3   14.20    3.00
  -1  19  -3   14.20    3.40
  -1  19  -3    6.10    4.10
   1 -19   3   24.80    5.90
   1 -19   3    9.40    2.80
  -1 -19  -3   16.50    4.60
  -1 -19  -3    9.80    3.60
  -1 -19  -3    9.20    3.60
   1  19   4   11.40    4.70
   1  19   4    7.20    2.80
  -1  19  -4    9.00    3.40
  -1  19  -4   16.50    4.80
   1 -19   4   14.30    6.90
  -1 -19  -4   17.30    4.90
  -1 -19  -4    2.40    2.80
   1  20  -3   30.20    3.90
   1  20  -3   37.70    7.20
  -1  20   3   32.00    6.00
  -1  20   3   28.00    4.40
  -1  20   3   23.40    4.70
   1 -20  -3   25.40    4.70
   1 -20  -3   33.00    5.00
  -1  20   2   -0.80    3.20
  -1  20   2   -1.90    1.80
   1  20  -2    1.80    3.20
   1  20  -2    1.60    1.90
   1 -20  -2    2.10    3.10
  -1 -20   2   12.50    5.10
   1 -20  -2    4.70    2.20
  -1 -20   2    0.10    2.30
  -1  20   1   -0.20    2.80
   1  20  -1    2.20    2.00
   1  20  -1   -0.90    1.40
  -1  20   1   -2.20    2.00
   1  20  -1   -2.30    2.90
   1 -20  -1   -4.50    2.40
  -1 -20   1   -1.00    3.70
  -1 -20   1    1.80    1.50
  -1 -20   1   -2.30    2.00
  -1  20   0    0.40    1.90
  -1  20   0   -3.80    3.40
   1  20   0    4.20    2.00
   1  20   0   -0.90    1.80
   1  20   0    4.70    3.10
  -1 -20   0    6.70    4.10
  -1 -20   0    3.70    2.80
  -1 -20   0    4.60    2.50
   1 -20   0    4.10    3.60
  -1  20  -1   -0.20    2.00
  -1  20  -1    2.80    2.80
   1  20   1    1.90    3.90
   1  20   1   -5.40    1.90
   1  20   1   -0.70    1.90
   1 -20   1   -0.90    3.70
  -1 -20  -1   -2.60    3.00
   1 -20   1    0.00    2.30
  -1 -20  -1   -4.30    2.50
  -1 -20  -1    5.30    2.50
   1  20   2   -1.70    2.90
   1  20   2   -5.90    2.30
  -1  20  -2    0.10    3.70
   1  20   2   -1.80    1.90
  -1  20  -2    7.40    2.50
  -1 -20  -2    3.30    2.80
   1 -20   2   -7.40    2.10
   1 -20   2    5.50    4.50
   1  20   3    5.50    4.10
  -1  20  -3    1.90    2.80
  -1  20  -3   -5.40    3.40
   1  20   3   -4.90    1.80
  -1 -20  -3    2.60    3.30
  -1 -20  -3   -7.20    2.70
   1 -20   3    6.70    5.70
  -1  21   2   -4.60    2.30
  -1  21   2    7.60    3.40
   1  21  -2    1.30    2.30
   1  21  -2    4.50    4.40
   1 -21  -2    3.20    3.80
   1 -21  -2    5.60    2.60
  -1  21   1   -0.50    2.10
   1  21  -1    2.40    2.10
   1  21  -1    1.70    3.40
  -1 -21   1    4.70    4.80
   1 -21  -1   -0.10    3.70
  -1  21   0   -4.10    2.20
  -1  21   0    3.10    3.80
   1  21   0    0.70    3.60
   1  21   0    1.90    2.10
   1 -21   0   -1.40    3.90
  -1 -21   0   -0.40    3.90
  -1 -21   0    4.30    2.10
   1  21   1    2.80    2.30
   1  21   1   -1.70    3.10
  -1  21  -1   -0.80    3.60
  -1  21  -1    4.70    2.70
  -1 -21  -1   -1.10    2.30
   1 -21   1   -2.30    3.50
  -1 -21  -1    0.60    3.60
   1  21   2   -1.00    2.20
   1  21   2    3.00    3.70
  -1  21  -2    7.10    4.60
  -1  21  -2   12.60    3.20
  -1 -21  -2    4.80    4.20
   1 -21   2    2.90    4.40
  -1 -21  -2   12.30    3.90
  -2   0  10   -3.00    3.30
  -2   0  10    2.10    2.50
  -2   0  10   -1.30    2.90
  -2   0   9    2.30    3.10
  -2   0   9   -2.00    2.00
  -2   0   9    1.80    2.00
  -2   0   9   -0.70    2.70
  -2   0   8   94.09    6.30
  -2   0   8   96.29    5.90
  -2   0   8  103.39    5.70
  -2   0   8  108.99    8.90
  -2   0   8  108.09    8.70
  -2   0   8  100.19    6.90
  -2   0   7    1.80    1.80
  -2   0   7    0.30    1.90
  -2   0   7    2.40    1.50
  -2   0   7   -0.20    2.20
  -2   0   7    0.00    1.30
  -2   0   6   47.30    3.90
  -2   0   6   43.80    5.70
  -2   0   6   40.90    6.20
  -2   0   6   35.90    3.40
  -2   0   6   38.50    4.40
  -2   0   6   39.40    6.80
  -2   0   6   35.40    4.80
  -2   0   5   -1.00    1.00
   2   0  -5    0.90    1.10
  -2   0   5   -0.10    1.00
  -2   0   5   -0.80    1.30
  -2   0   5   -0.80    1.40
  -2   0   5    0.50    1.00
  -2   0   5    1.20    2.20
   2   0  -4  156.18    7.40
  -2   0   4  162.18    5.60
   2   0  -4  163.18    6.30
  -2   0   4  156.88    5.90
  -2   0   4  159.88    8.30
  -2   0   4  166.48    7.50
   2   0  -3    1.70    1.20
   2   0  -3   -1.00    1.10
  -2   0   3    0.00    0.80
  -2   0   3    0.20    0.70
  -2   0   3    0.10    0.90
  -2   0   2  938.31   16.30
  -2   0   2  917.71   16.30
  -2   0   2  931.21   18.00
   2   0  -2  904.51   18.60
  -2   0   2  921.61   18.40
  -2   0   2  926.21   19.70
  -2   0   2  933.31   19.20
   2   0  -2  904.61   18.10
   2   0  -1    1.60    0.70
  -2   0   1    0.40    0.50
  -2   0   1    0.10    0.80
  -2   0   1    0.60    0.80
   2   0  -1   -0.60    0.70
   2   0  -1    0.10    0.90
  -2   0   0  414.36    8.20
  -2   0   0  404.86    8.00
  -2   0   0  420.16    8.10
   2   0   0  421.36    8.10
   2   0   0  421.66    8.00
   2   0   0  421.46    8.20
  -2   0   0  405.06    8.80
   2   0   0  420.26    8.90
  -2   0  -1    1.10    1.00
   2   0   1    0.30    0.90
  -2   0  -1    0.10    0.90
  -2   0  -1   -0.10    0.80
   2   0   1    1.20    0.90
   2   0   1    1.80    0.90
   2   0   1   -0.70    0.90
  -2   0  -1   -0.40    0.90
   2   0   2 1084.69   22.00
  -2   0  -2 1103.09   23.00
   2   0   2 1126.99   22.70
  -2   0  -2 1107.49   21.30
  -2   0  -2 1122.39   22.70
   2   0   2 1126.09   21.20
   2   0   2 1127.49   22.20
  -2   0  -2 1105.79   22.10
   2   0   3   -0.90    1.40
  -2   0  -3   -1.20    1.10
  -2   0  -3   -0.50    1.20
   2   0   3    0.20    1.40
  -2   0  -3    0.00    1.90
   2   0   3    0.90    1.20
  -2   0  -3    1.30    1.10
  -2   0  -4 1399.66   31.50
   2   0   4 1396.76   27.00
   2   0   4 1360.36   30.20
  -2   0  -4 1356.26   27.50
  -2   0  -4 1403.56   31.80
   2   0   4 1364.56   30.40
  -2   0  -4 1363.96   28.90
   2   0   5    1.50    1.50
   2   0   5    0.70    2.10
   2   0   5    1.00    1.40
  -2   0  -5   -0.10    2.00
   2   0   5   -1.50    1.20
  -2   0  -5    0.10    1.50
   2   0   5    1.40    2.20
   2   0   5   -0.30    0.90
   2   0   6   41.60    6.30
   2   0   6   46.30    5.50
  -2   0  -6   50.29    7.00
   2   0   6   43.00    5.70
   2   0   6   43.20    3.60
   2   0   6   46.80    4.00
   2   0   6   48.80    6.40
   2   0   7   -0.30    1.90
  -2   0  -7   -2.60    2.00
   2   0   7   -3.50    1.20
   2   0   7    3.10    1.90
   2   0   7   -1.50    1.10
   2   0   8  128.69   10.40
  -2   0  -8  118.49   10.20
   2   0   8  109.69    6.40
   2   0   8  126.79    8.70
   2   0   9    5.00    2.90
   2   0   9    1.80    2.90
   2   0   9    0.60    3.80
  -2   0  -9    5.20    4.40
  -2   1  10   -4.60    2.90
  -2   1  10    2.60    3.80
  -2  -1  10    5.20    5.20
  -2  -1  10    6.50    3.30
  -2   1   9   -2.20    2.90
  -2   1   9    0.00    2.60
  -2   1   9   -4.30    1.20
  -2   1   9    0.90    2.00
  -2  -1   9    1.20    3.20
  -2  -1   9   -0.80    1.90
  -2  -1   9   -3.90    1.90
  -2  -1   9    4.70    3.80
  -2  -1   9    7.50    2.80
  -2   1   8    8.80    3.10
  -2   1   8    2.70    1.60
  -2   1   8    3.10    2.20
  -2   1   8    3.10    2.10
  -2   1   8    3.50    2.40
  -2  -1   8    1.30    2.60
  -2  -1   8    7.20    2.30
  -2  -1   8    3.20    2.50
  -2  -1   8    5.40    2.80
  -2  -1   8   -2.20    2.00
  -2  -1   8    3.20    2.10
  -2   1   7   20.80    4.60
  -2   1   7   16.70    2.70
  -2   1   7   19.00    3.40
  -2   1   7   20.10    3.60
  -2  -1   7   16.00    3.20
  -2  -1   7   23.80    4.70
  -2  -1   7   21.90    3.60
  -2  -1   7   18.20    3.60
  -2  -1   7   23.80    5.00
  -2   1   6   68.59    5.40
  -2   1   6   81.19    4.60
  -2   1   6   85.09    6.80
  -2   1   6   74.09    7.00
  -2   1   6   70.39    6.40
  -2   1   6   70.89    4.10
  -2  -1   6   76.79    4.80
  -2  -1   6   78.39    7.00
  -2  -1   6   71.99    5.00
   2  -1  -6   77.69    7.30
  -2  -1   6   70.69    4.80
  -2  -1   6   71.69    5.10
  -2  -1   6   74.19    6.00
  -2  -1   6   72.39    7.50
  -2   1   5    1.90    1.80
   2   1  -5    3.80    1.90
  -2   1   5    4.20    2.60
  -2   1   5    5.00    1.50
  -2   1   5    5.60    1.50
   2  -1  -5    6.80    1.60
  -2  -1   5    3.50    1.40
   2  -1  -5    5.20    2.40
  -2  -1   5    3.50    2.40
   2  -1  -5    4.20    1.60
  -2  -1   5    5.20    2.00
  -2  -1   5    3.70    1.60
  -2  -1   5    3.30    1.70
  -2  -1   5    2.90    1.50
  -2   1   4   -0.10    0.80
  -2   1   4   -1.70    1.70
   2   1  -4    0.50    1.30
  -2   1   4    1.70    1.60
  -2   1   4    0.70    1.10
   2  -1  -4   -1.10    1.00
  -2  -1   4   -1.00    1.10
  -2  -1   4   -0.10    1.90
  -2  -1   4   -0.30    1.10
  -2  -1   4    1.20    1.00
  -2  -1   4   -0.10    1.30
  -2  -1   4    1.80    1.40
   2  -1  -4    2.50    1.70
   2  -1  -4    1.00    1.00
  -2   1   3   28.30    4.40
  -2   1   3   21.70    2.80
   2   1  -3   19.90    2.70
   2   1  -3   22.70    2.90
  -2   1   3   18.50    1.80
  -2   1   3   22.00    1.80
  -2  -1   3   26.20    3.10
   2  -1  -3   22.60    2.10
   2  -1  -3   20.60    1.80
  -2  -1   3   26.90    3.60
   2  -1  -3   24.60    3.10
  -2  -1   3   25.10    2.90
  -2  -1   3   23.00    1.90
   2  -1  -3   22.70    3.60
  -2  -1   3   23.20    2.00
  -2   1   2   67.49    3.40
   2   1  -2   60.29    3.30
  -2   1   2   63.79    2.10
   2   1  -2   63.69    3.20
  -2   1   2   64.19    2.70
  -2   1   2   62.89    3.90
  -2   1   2   64.89    3.70
   2  -1  -2   61.99    3.40
  -2  -1   2   61.39    2.30
  -2  -1   2   62.79    3.40
  -2  -1   2   61.89    3.00
   2  -1  -2   58.19    2.70
   2  -1  -2   62.09    2.10
  -2  -1   2   67.09    3.40
   2   1  -1   60.19    2.70
  -2   1   1   58.99    2.40
   2   1  -1   54.59    2.90
  -2   1   1   50.79    2.60
   2   1  -1   52.89    2.10
  -2   1   1   58.39    2.60
   2   1  -1   59.39    1.70
  -2  -1   1   56.99    2.00
   2  -1  -1   56.39    2.50
   2  -1  -1   53.79    1.30
  -2  -1   1   60.59    2.60
  -2  -1   1   54.69    1.70
   2  -1  -1   60.49    2.60
   2  -1  -1   56.89    2.80
  -2  -1   1   56.49    2.80
  -2   1   0  107.49    3.20
   2   1   0  116.79    3.30
   2   1   0  112.69    2.80
   2   1   0  110.29    3.70
   2   1   0  114.79    3.20
  -2   1   0  115.19    3.80
  -2   1   0  107.39    2.90
  -2  -1   0  112.69    3.30
   2  -1   0  112.99    3.30
  -2  -1   0  108.59    3.70
  -2  -1   0  117.39    3.20
   2  -1   0  113.99    3.20
  -2  -1   0  112.79    3.00
   2  -1   0  116.99    3.00
   2  -1   0  115.69    3.70
   2  -1   0  107.09    3.10
  -2   1  -1  468.15    9.80
   2   1   1  473.85   10.10
  -2   1  -1  463.65   10.20
  -2   1  -1  444.36   10.20
   2   1   1  477.85   10.20
   2   1   1  448.46   10.10
   2   1   1  454.75    9.60
  -2   1  -1  449.06   10.30
   2  -1   1  443.66    9.40
  -2  -1  -1  448.16   10.00
   2  -1   1  458.45   10.00
  -2  -1  -1  464.85    9.70
   2  -1   1  459.85   10.30
  -2  -1  -1  455.65   10.30
   2  -1   1  469.95   10.30
  -2  -1  -1  475.95   10.50
  -2   1  -2 2563.84   44.90
   2   1   2 2389.76   44.90
   2   1   2 2458.35   44.60
   2  -1   2 2537.95   44.90
   2   1   3    0.50    1.30
   2   1   3    0.20    1.60
   2   1   3    0.50    1.00
  -2   1  -3   -0.20    1.70
  -2   1  -3   -0.50    1.20
  -2   1  -3    0.80    1.00
   2   1   3   -1.40    1.90
  -2   1  -3    0.20    1.80
   2  -1   3   -0.90    1.30
   2  -1   3   -0.10    1.40
  -2  -1  -3   -0.20    1.00
  -2  -1  -3    0.10    1.10
  -2  -1  -3    0.20    2.00
  -2  -1  -3   -1.00    1.70
   2  -1   3   -2.60    1.30
   2  -1   3   -1.00    1.50
   2   1   4  918.01   22.70
   2   1   4  904.71   18.50
  -2   1  -4  948.71   23.70
  -2   1  -4  898.21   20.40
   2   1   4  939.31   23.30
  -2   1  -4  909.81   22.90
   2   1   4  897.31   22.70
  -2   1  -4  839.42   20.80
  -2  -1  -4  919.01   19.20
   2  -1   4  953.30   20.30
  -2  -1  -4  945.11   24.10
   2  -1   4  910.71   22.10
  -2  -1  -4  886.41   21.20
   2  -1   4  941.01   22.60
   2  -1   4  938.61   24.10
   2   1   5  189.18    7.00
   2   1   5  214.98   10.40
   2   1   5  191.18    6.60
   2   1   5  204.48    8.80
   2   1   5  205.78    9.90
  -2   1  -5  200.68   10.20
   2   1   5  180.88    9.40
   2  -1   5  209.08    8.90
  -2  -1  -5  200.78    8.80
  -2  -1  -5  197.88   10.40
   2  -1   5  194.58    9.40
   2  -1   5  183.08    9.10
   2  -1   5  209.98    7.90
   2  -1   5  179.08    7.80
   2   1   6    9.00    3.20
   2   1   6    6.50    3.50
   2   1   6   13.30    3.40
   2   1   6   11.40    2.40
  -2   1  -6   15.90    4.10
   2   1   6   11.30    2.00
   2   1   6   11.90    3.20
   2  -1   6   11.20    2.90
   2  -1   6    6.70    2.70
   2  -1   6    8.30    3.20
  -2  -1  -6    8.30    3.40
   2  -1   6   11.00    3.60
   2  -1   6    9.00    3.20
   2  -1   6   11.60    3.00
   2  -1   6   11.30    2.60
  -2  -1  -6    6.90    2.50
   2   1   7   41.30    5.50
   2   1   7   37.60    3.30
   2   1   7   39.60    7.50
  -2   1  -7   40.50    6.90
  -2  -1  -7   32.40    6.70
   2  -1   7   43.50    5.30
   2  -1   7   43.30    4.30
   2  -1   7   33.30    6.00
   2  -1   7   44.60    5.80
   2   1   8    4.30    2.90
   2   1   8    4.20    3.20
   2   1   8    1.30    3.00
   2   1   8    5.10    1.60
  -2   1  -8    1.40    2.70
  -2  -1  -8   11.00    4.50
   2  -1   8    2.10    2.00
   2  -1   8    1.00    2.60
   2  -1   8    1.00    2.40
   2  -1   8    5.60    2.50
  -2   1  -9   20.60    5.00
   2   1   9   13.00    2.10
   2   1   9   17.60    5.30
   2   1   9   15.50    3.90
   2  -1   9   21.30    5.10
  -2  -1  -9   28.10    6.90
   2  -1   9   13.70    4.70
   2  -1   9   13.20    3.80
   2  -1   9   16.90    3.30
  -2   2   9    2.20    1.00
  -2   2   9    3.30    3.30
  -2   2   9    1.50    1.20
  -2   2   9    0.00    2.20
  -2  -2   9   -0.30    2.00
  -2  -2   9    4.80    3.10
  -2  -2   9   -4.70    2.10
  -2  -2   9    8.10    3.00
  -2  -2   9   -0.60    2.50
  -2   2   8    2.30    1.20
  -2   2   8   -3.60    2.20
  -2   2   8    4.50    2.90
  -2   2   8   -2.60    1.10
  -2   2   8   -0.10    1.10
  -2  -2   8    0.10    2.80
  -2  -2   8    0.30    2.20
  -2  -2   8   -0.30    1.80
  -2  -2   8   -0.40    2.50
  -2  -2   8   -2.20    1.70
  -2  -2   8   -1.10    2.40
  -2   2   7   12.40    2.00
  -2   2   7   14.30    2.00
  -2   2   7   21.10    4.40
  -2   2   7    9.90    2.60
  -2  -2   7   17.70    3.60
  -2  -2   7   13.80    3.10
  -2  -2   7   14.80    4.20
  -2  -2   7    9.60    2.60
  -2  -2   7   19.90    4.10
   2  -2  -7   16.30    4.80
  -2  -2   7   14.10    2.90
  -2   2   6   97.59    5.40
  -2   2   6   96.39    7.20
  -2   2   6  101.99    7.80
  -2   2   6  102.59    4.60
  -2   2   6   90.89    6.70
  -2   2   6  105.59    4.30
  -2  -2   6   85.29    5.40
  -2  -2   6   98.29    6.90
   2  -2  -6   94.79    5.40
  -2  -2   6   93.59    5.80
  -2  -2   6  100.29    9.20
  -2  -2   6   98.89    5.70
  -2  -2   6   85.69    6.90
  -2  -2   6  107.99    7.30
   2  -2  -6   92.39    7.90
  -2  -2   6  101.89    8.00
  -2   2   5   40.50    5.60
  -2   2   5   38.40    3.10
   2   2  -5   44.20    4.00
  -2   2   5   38.50    4.10
  -2   2   5   39.80    2.50
  -2  -2   5   43.20    5.90
  -2  -2   5   40.70    4.90
  -2  -2   5   34.20    3.10
  -2  -2   5   40.70    3.80
  -2  -2   5   42.20    5.00
   2  -2  -5   46.80    4.60
  -2  -2   5   39.30    5.20
   2  -2  -5   40.50    3.10
   2  -2  -5   35.80    5.30
  -2  -2   5   38.00    3.40
  -2   2   4  243.88    6.50
  -2   2   4  235.08   10.40
   2   2  -4  237.78    9.00
  -2   2   4  243.08    7.20
  -2  -2   4  244.98    7.70
   2  -2  -4  258.87   12.40
  -2  -2   4  255.27    9.30
  -2  -2   4  216.48    8.80
   2  -2  -4  251.27    7.10
  -2  -2   4  252.47    9.70
  -2  -2   4  254.27   10.30
   2  -2  -4  249.78    7.40
   2  -2  -4  246.78    9.90
  -2  -2   4  246.88    7.70
  -2   2   3  419.16    9.20
  -2   2   3  420.26   11.80
  -2   2   3  420.46    9.40
  -2   2   3  424.76   13.10
   2   2  -3  428.36   11.90
  -2  -2   3  426.76   11.90
   2  -2  -3  441.26   13.10
  -2  -2   3  454.45   11.60
  -2  -2   3  451.75   10.20
  -2  -2   3  429.76   14.30
   2  -2  -3  435.76    9.80
   2  -2  -3  414.86   12.20
  -2  -2   3  427.56   11.70
   2  -2  -3  427.46    9.70
   2   2  -2   79.99    3.50
   2   2  -2   84.79    3.10
  -2   2   2   87.09    2.70
  -2   2   2   81.39    4.50
   2   2  -2   81.59    4.20
  -2   2   2   86.49    3.10
  -2   2   2   82.69    3.90
   2   2  -2   82.99    4.00
  -2  -2   2   83.99    3.80
   2  -2  -2   83.79    3.10
  -2  -2   2   85.19    4.20
   2  -2  -2   82.59    4.00
   2  -2  -2   79.89    2.70
  -2  -2   2   81.89    3.00
   2  -2  -2   84.29    4.40
  -2  -2   2   81.59    3.50
  -2   2   1 4092.49   83.89
   2   2  -1 4099.19   78.59
  -2  -2   1 4090.79   78.99
   2  -2  -1 4073.69   84.49
   2   2   0   97.19    3.10
   2   2   0   92.69    2.50
   2   2   0   90.79    3.70
  -2   2   0   98.79    2.60
   2   2   0   96.09    3.10
  -2   2   0   94.49    3.10
  -2   2   0   97.69    3.30
  -2   2   0  101.79    3.70
   2  -2   0   99.39    3.10
  -2  -2   0   92.39    3.10
   2  -2   0   93.59    3.10
  -2  -2   0   96.59    2.70
   2  -2   0  101.49    3.80
  -2  -2   0   87.89    3.40
  -2  -2   0   99.59    3.20
   2  -2   0  102.29    2.70
  -2   2  -1  405.56    8.40
   2   2   1  398.76    9.20
   2   2   1  380.06    8.60
  -2   2  -1  405.66    9.40
  -2   2  -1  394.86    9.90
   2   2   1  402.26    9.30
   2   2   1  405.46    9.20
   2  -2   1  399.06    9.50
  -2  -2  -1  399.96    9.60
  -2  -2  -1  377.06    9.10
  -2  -2  -1  390.86    8.60
   2  -2   1  381.96    8.00
   2  -2   1  400.06    9.00
   2  -2   1  422.06   10.00
  -2  -2  -1  411.66    9.50
   2   2   2  348.37   10.00
   2   2   2  354.26    9.50
  -2   2  -2  355.96    9.80
   2   2   2  362.26   10.00
   2   2   2  360.06    8.00
  -2   2  -2  376.36   10.20
  -2   2  -2  352.86    9.40
  -2  -2  -2  363.26   10.40
  -2  -2  -2  372.66   10.60
   2  -2   2  368.66    9.90
  -2  -2  -2  360.16    9.60
   2  -2   2  369.56   10.00
   2  -2   2  363.36    9.80
   2  -2   2  349.87    9.60
   2  -2   2  360.46    9.00
  -2  -2  -2  367.36    8.10
  -2   2  -3  106.79    5.70
  -2   2  -3  112.39    5.60
   2   2   3  116.19    3.90
   2   2   3  112.19    5.90
  -2   2  -3  106.19    6.10
   2   2   3  116.09    5.50
   2   2   3  111.09    6.00
   2   2   3  112.49    6.10
   2  -2   3  110.29    5.70
   2  -2   3  115.99    5.50
  -2  -2  -3  105.89    6.50
   2  -2   3  104.19    5.40
  -2  -2  -3  114.79    4.10
  -2  -2  -3  115.49    5.60
   2  -2   3  127.09    5.80
   2  -2   3  107.89    5.40
   2   2   4    4.80    2.10
  -2   2  -4    6.40    2.60
   2   2   4    7.50    2.40
  -2   2  -4    8.90    2.50
  -2   2  -4    4.40    2.10
   2   2   4    6.10    2.00
   2   2   4    7.10    2.30
   2   2   4    7.40    1.40
  -2  -2  -4    8.20    2.20
   2  -2   4    3.70    2.10
   2  -2   4    9.10    2.20
   2  -2   4    6.70    2.30
   2  -2   4    4.20    2.20
  -2  -2  -4    7.30    2.90
  -2  -2  -4    7.20    1.50
   2  -2   4    2.90    1.70
   2   2   5  109.19    7.40
  -2   2  -5  101.49    7.10
   2   2   5  100.49    7.10
   2   2   5  106.49    6.30
  -2   2  -5  113.59    7.80
   2   2   5  106.09    4.60
   2   2   5   94.99    4.00
   2   2   5   98.19    7.00
   2  -2   5  109.89    6.50
   2  -2   5  100.29    6.60
   2  -2   5   88.49    6.20
  -2  -2  -5  105.59    6.30
   2  -2   5  108.89    6.10
  -2  -2  -5   92.49    7.50
   2  -2   5   98.69    5.70
   2  -2   5  103.49    6.90
   2   2   6  412.46   11.00
   2   2   6  414.26   10.30
   2   2   6  432.96   16.40
  -2   2  -6  417.96   16.40
   2   2   6  418.76   16.70
   2   2   6  430.36   14.50
   2   2   6  432.16   16.40
  -2  -2  -6  434.56   17.50
   2  -2   6  433.86   13.80
   2  -2   6  410.96   14.80
   2  -2   6  411.16   14.40
   2  -2   6  426.96   14.00
   2  -2   6  417.06   16.40
   2  -2   6  432.96   15.80
  -2  -2  -6  418.16   14.50
   2   2   7  150.28    5.40
   2   2   7  138.19    5.70
  -2   2  -7  148.09   10.10
   2   2   7  127.19    8.20
   2  -2   7  136.49    8.50
   2  -2   7  153.28    7.80
  -2  -2  -7  146.39   10.80
   2  -2   7  146.49   10.30
   2  -2   7  156.18    8.20
   2   2   8  127.39    8.60
   2   2   8  146.99   11.10
   2   2   8  136.19    5.30
  -2   2  -8  122.09   10.10
   2  -2   8  143.99   10.60
   2  -2   8  137.39    7.90
   2  -2   8  147.39    9.50
  -2  -2  -8  145.09   11.40
   2  -2   8  159.78    8.50
   2   2   9   51.89    6.70
  -2   2  -9   51.49    8.90
   2   2   9   50.89    8.30
  -2  -2  -9   50.89    8.90
   2  -2   9   35.80    6.30
   2  -2   9   39.20    5.20
   2  -2   9   38.20    7.40
  -2   3   9   -0.90    3.10
  -2   3   9    1.80    2.40
  -2  -3   9   -1.00    2.60
  -2  -3   9   -2.30    2.10
  -2  -3   9   -0.10    2.80
  -2  -3   9    1.70    3.10
  -2  -3   9   -3.60    2.30
  -2   3   8   16.50    4.60
  -2   3   8   17.40    0.80
  -2   3   8   22.10    3.70
  -2  -3   8   17.40    4.10
  -2  -3   8    7.60    2.70
  -2  -3   8   16.60    3.80
  -2  -3   8   17.50    4.30
  -2  -3   8   24.70    4.70
   2  -3  -8   21.50    5.40
  -2  -3   8   21.30    4.90
  -2   3   7   23.80    3.60
  -2   3   7   23.50    1.90
  -2   3   7   20.20    4.60
  -2   3   7   22.70    1.80
   2  -3  -7   23.90    3.90
  -2  -3   7   28.00    5.10
  -2  -3   7   26.80    4.10
  -2  -3   7   25.40    5.40
  -2  -3   7   22.20    4.10
  -2  -3   7   27.00    5.30
   2  -3  -7   32.90    6.50
  -2  -3   7   21.90    3.70
  -2  -3   7   25.70    4.00
  -2   3   6   64.19    6.50
  -2   3   6   71.69    4.50
  -2   3   6   66.89    3.20
  -2   3   6   64.99    2.90
  -2   3   6   61.19    5.80
   2  -3  -6   73.49    4.70
  -2  -3   6   71.69    4.90
  -2  -3   6   72.59    6.70
  -2  -3   6   72.49    6.20
  -2  -3   6   72.89    6.00
  -2  -3   6   66.89    4.90
   2  -3  -6   70.59    8.50
  -2  -3   6   75.49    6.00
  -2  -3   6   71.89    5.60
  -2  -3   6   69.39    5.60
  -2   3   5    0.40    1.70
  -2   3   5   -0.40    0.70
  -2   3   5   -0.30    2.00
   2   3  -5    0.50    1.40
  -2   3   5    1.00    0.90
   2  -3  -5    0.00    1.60
  -2  -3   5    1.70    1.60
   2  -3  -5    0.60    1.20
   2  -3  -5   -2.10    1.30
  -2  -3   5    0.00    1.20
  -2  -3   5    0.10    1.20
  -2  -3   5   -0.90    1.30
  -2  -3   5   -1.70    1.10
  -2  -3   5    1.20    1.80
  -2  -3   5   -1.10    1.40
   2   3  -4  645.44   17.30
  -2   3   4  674.43   14.60
  -2   3   4  639.64   18.70
  -2   3   4  659.63   17.70
  -2   3   4  652.03   12.80
   2  -3  -4  662.23   19.00
  -2  -3   4  655.43   15.30
  -2  -3   4  660.23   16.90
  -2  -3   4  658.13   17.30
  -2  -3   4  654.03   15.20
   2  -3  -4  660.43   14.80
  -2  -3   4  634.74   18.00
   2  -3  -4  625.64   17.80
  -2  -3   4  652.13   17.10
  -2  -3   4  672.63   17.10
   2  -3  -4  659.33   13.40
   2   3  -3    3.30    2.00
  -2   3   3    2.50    1.60
  -2   3   3    4.80    1.00
   2   3  -3    4.70    1.50
  -2   3   3   -0.10    2.00
  -2   3   3    5.10    1.30
  -2  -3   3    5.20    2.20
   2  -3  -3    1.60    0.90
   2  -3  -3    3.60    1.70
  -2  -3   3    3.70    1.40
  -2  -3   3    3.60    2.00
  -2  -3   3    4.10    1.70
   2  -3  -3    7.00    1.40
  -2  -3   3    4.40    1.90
  -2  -3   3    3.40    1.50
   2  -3  -3    0.90    1.90
  -2   3   2 1604.14   28.70
   2   3  -2 1618.64   30.70
  -2   3   2 1644.14   31.90
   2   3  -2 1600.74   32.00
   2   3  -2 1682.73   29.50
  -2  -3   2 1617.84   30.10
   2  -3  -2 1617.84   28.70
  -2  -3   2 1663.03   29.40
  -2  -3   2 1656.83   31.80
  -2  -3   2 1620.64   29.40
   2  -3  -2 1670.83   32.00
   2  -3  -2 1666.23   31.40
  -2  -3   2 1615.94   29.10
  -2   3   1   25.50    1.60
  -2   3   1   24.60    2.10
  -2   3   1   23.10    2.00
   2   3  -1   25.90    1.70
   2   3  -1   29.00    1.90
  -2   3   1   27.70    2.00
  -2   3   1   24.90    1.90
   2   3  -1   25.90    2.90
  -2  -3   1   26.50    1.70
  -2  -3   1   26.20    1.70
  -2  -3   1   26.00    2.30
   2  -3  -1   23.90    1.90
   2  -3  -1   26.50    1.90
   2  -3  -1   23.60    1.50
  -2  -3   1   25.20    1.00
  -2   3   0  115.39    3.90
  -2   3   0  119.49    3.70
   2   3   0  115.09    3.60
   2   3   0  112.09    2.80
   2   3   0  114.69    4.50
   2   3   0  117.09    3.90
  -2   3   0  112.29    2.80
  -2   3   0  119.19    4.40
  -2  -3   0  114.59    4.40
   2  -3   0  112.29    3.00
  -2  -3   0  118.39    3.80
  -2  -3   0  118.69    3.90
   2  -3   0  112.19    3.80
   2  -3   0  113.69    4.40
   2  -3   0  119.19    3.60
  -2   3  -1  426.86    9.90
  -2   3  -1  420.26   10.90
  -2   3  -1  419.76   10.30
   2   3   1  426.16    9.60
   2   3   1  416.46    9.80
   2   3   1  443.66   10.10
  -2   3  -1  432.96    8.60
   2   3   1  428.66   10.00
   2  -3   1  436.76   10.80
   2  -3   1  424.26   10.30
  -2  -3  -1  426.56   10.00
  -2  -3  -1  432.86   10.40
   2  -3   1  429.76    9.60
  -2  -3  -1  424.26    9.30
   2  -3   1  427.86    8.10
  -2   3  -2   65.29    3.40
   2   3   2   62.19    3.60
  -2   3  -2   67.29    4.00
   2   3   2   65.29    4.00
   2   3   2   57.39    3.80
   2   3   2   60.49    3.90
  -2   3  -2   68.89    4.20
   2   3   2   60.99    2.70
   2  -3   2   59.89    3.80
   2  -3   2   68.69    4.00
  -2  -3  -2   60.09    3.50
   2  -3   2   68.79    3.80
  -2  -3  -2   66.19    2.70
   2  -3   2   65.99    3.20
  -2  -3  -2   68.19    4.20
  -2   3  -3    1.00    1.80
   2   3   3   -0.70    1.30
  -2   3  -3    1.30    1.80
   2   3   3    2.10    1.80
   2   3   3    1.60    2.10
   2   3   3    1.00    0.80
   2   3   3    2.60    1.90
   2  -3   3    1.80    1.70
  -2  -3  -3   -1.30    2.00
  -2  -3  -3   -0.20    1.00
   2  -3   3    2.50    1.80
   2  -3   3    0.10    1.20
  -2  -3  -3    2.10    1.00
   2  -3   3    2.50    1.90
   2  -3   3   -2.80    1.40
  -2   3  -4   66.79    5.50
  -2   3  -4   70.69    5.20
   2   3   4   59.49    5.10
   2   3   4   67.39    2.70
   2   3   4   61.69    4.50
   2   3   4   58.49    5.10
   2   3   4   67.29    5.30
  -2  -3  -4   64.09    3.00
  -2  -3  -4   72.89    6.10
   2  -3   4   55.19    4.50
   2  -3   4   74.19    4.90
   2  -3   4   56.99    4.40
  -2  -3  -4   57.09    4.40
   2  -3   4   72.59    4.90
   2  -3   4   62.59    4.70
   2   3   5    3.00    2.10
   2   3   5    3.70    1.10
  -2   3  -5    0.90    2.00
   2   3   5    3.60    1.00
   2   3   5    5.10    2.50
  -2   3  -5    2.70    2.50
   2   3   5    3.70    2.30
   2   3   5    5.00    2.70
  -2  -3  -5    4.40    2.10
   2  -3   5    1.20    2.00
  -2  -3  -5    8.10    3.00
   2  -3   5    3.10    2.20
   2  -3   5    5.50    2.30
   2  -3   5    3.20    1.80
   2  -3   5    3.80    2.20
   2   3   6  416.56   16.20
   2   3   6  422.86   16.70
   2   3   6  440.66   10.00
   2   3   6  442.26   14.80
   2   3   6  418.16    9.40
   2   3   6  441.26   16.90
  -2   3  -6  424.86   16.20
   2  -3   6  417.06   15.50
   2  -3   6  416.16   14.90
   2  -3   6  405.46   14.70
  -2  -3  -6  423.56   17.70
   2  -3   6  430.86   14.70
   2  -3   6  443.96   16.00
  -2  -3  -6  454.95   15.10
   2  -3   6  457.75   14.50
   2   3   7  161.28    4.60
  -2   3  -7  167.28   10.80
   2   3   7  158.28    9.10
   2   3   7  173.18    4.90
   2   3   7  190.88   12.00
   2  -3   7  166.08    9.00
   2  -3   7  155.88    8.50
   2  -3   7  167.38    9.50
   2  -3   7  164.08   10.60
   2   3   8   11.60    3.00
   2   3   8   14.40    4.50
  -2   3  -8   15.60    4.90
   2  -3   8   21.30    4.70
  -2  -3  -8   13.30    5.20
   2  -3   8   15.00    4.70
   2  -3   8   14.80    3.50
   2  -3   8   18.40    4.40
   2   3   9   49.70    6.80
   2   3   9   70.79    9.90
  -2   3  -9   67.79    9.70
   2  -3   9   57.89    7.80
   2  -3   9   68.09    6.30
  -2  -3  -9   55.79    9.70
   2  -3   9   75.49    7.00
   2  -3   9   49.40    8.20
  -2   4   9   17.10    3.70
  -2   4   9   10.80    4.90
  -2  -4   9   13.40    4.60
  -2  -4   9   10.30    3.50
  -2  -4   9   22.20    5.20
  -2  -4   9   11.60    3.70
  -2   4   8    8.40    3.50
  -2   4   8   10.70    3.00
  -2  -4   8   18.80    4.10
  -2  -4   8   13.60    4.00
  -2  -4   8   17.50    4.50
   2  -4  -8   14.80    3.70
  -2  -4   8   17.00    3.70
  -2  -4   8   15.80    4.30
   2  -4  -8   17.60    5.30
  -2  -4   8   15.90    3.60
  -2   4   7    1.20    1.60
  -2   4   7   -0.20    2.50
  -2  -4   7   -4.10    1.70
  -2  -4   7    0.30    2.30
   2  -4  -7    2.40    2.10
  -2  -4   7    5.90    2.60
   2  -4  -7   -3.20    2.70
  -2  -4   7   -1.40    2.20
  -2  -4   7    1.40    2.30
  -2  -4   7    2.70    1.70
  -2  -4   7   -3.80    1.50
  -2   4   6   -0.70    1.10
  -2   4   6    0.00    2.50
  -2   4   6    2.60    2.20
  -2   4   6    0.20    0.40
  -2  -4   6    1.90    2.00
   2  -4  -6    1.50    1.50
   2  -4  -6   -0.20    1.80
  -2  -4   6   -2.00    1.10
  -2  -4   6   -1.30    1.70
  -2  -4   6    3.20    2.00
  -2  -4   6    1.10    1.80
  -2  -4   6   -2.20    1.70
  -2  -4   6   -0.60    1.90
   2  -4  -6    2.20    2.40
  -2   4   5    2.10    1.30
  -2   4   5    0.80    1.70
  -2   4   5    3.00    2.80
  -2   4   5    2.20    0.70
  -2  -4   5    2.10    2.10
   2  -4  -5   -1.40    1.90
  -2  -4   5    0.70    1.40
  -2  -4   5    2.90    1.90
   2  -4  -5    1.30    1.20
  -2  -4   5    1.60    1.70
   2  -4  -5    1.40    1.80
  -2  -4   5    2.00    1.50
  -2  -4   5    1.30    1.50
  -2  -4   5    0.70    1.70
  -2   4   4    9.20    2.40
  -2   4   4    5.90    2.90
   2   4  -4    3.00    2.10
  -2   4   4    6.90    1.60
  -2   4   4    7.80    1.10
   2  -4  -4    7.60    1.10
  -2  -4   4    5.00    2.00
  -2  -4   4    4.90    2.40
  -2  -4   4    5.80    2.00
  -2  -4   4    7.80    1.80
   2  -4  -4    7.90    2.80
  -2  -4   4    5.70    2.10
   2  -4  -4    6.60    1.70
  -2  -4   4    7.30    2.00
   2  -4  -4    5.30    2.00
  -2   4   3   77.09    4.70
   2   4  -3   70.59    5.10
  -2   4   3   74.59    3.40
  -2   4   3   74.19    5.40
   2   4  -3   72.69    4.10
  -2   4   3   72.69    2.80
   2  -4  -3   74.19    2.90
  -2  -4   3   80.29    4.20
   2  -4  -3   76.29    5.50
  -2  -4   3   74.59    4.30
  -2  -4   3   72.19    4.90
  -2  -4   3   77.49    4.10
   2  -4  -3   70.09    4.80
  -2  -4   3   69.39    5.50
  -2  -4   3   74.79    3.90
   2  -4  -3   80.79    3.70
  -2   4   2  248.78    8.40
  -2   4   2  251.57    6.40
  -2   4   2  241.08    6.30
  -2   4   2  260.57    7.80
   2   4  -2  253.47    7.60
   2   4  -2  253.77    7.10
   2   4  -2  247.28    8.80
  -2  -4   2  243.68    6.90
  -2  -4   2  242.98    6.40
  -2  -4   2  244.88    6.30
  -2  -4   2  242.68    8.50
   2  -4  -2  241.98    8.00
   2  -4  -2  239.78    6.30
   2  -4  -2  255.17    8.50
   2  -4  -2  244.38    6.20
  -2  -4   2  244.08    6.90
   2   4  -1   48.00    2.40
  -2   4   1   43.20    2.30
  -2   4   1   47.40    2.80
  -2   4   1   46.40    2.70
  -2   4   1   50.69    2.70
   2   4  -1   46.80    3.40
   2   4  -1   48.20    2.60
  -2  -4   1   47.00    1.30
  -2  -4   1   51.99    3.50
   2  -4  -1   49.70    2.70
   2  -4  -1   47.10    2.40
  -2  -4   1   50.19    2.60
  -2  -4   1   45.70    1.10
  -2  -4   1   48.40    2.40
   2  -4  -1   47.90    2.70
  -2   4   0  222.78    5.10
  -2   4   0  217.88    6.30
   2   4   0  225.98    4.80
  -2   4   0  233.18    5.90
   2   4   0  218.28    6.20
   2   4   0  230.28    5.80
   2   4   0  219.48    6.90
  -2   4   0  221.78    4.60
  -2   4   0  232.78    7.20
   2   4   0  225.28    4.90
  -2  -4   0  225.88    6.00
   2  -4   0  237.68    6.00
  -2  -4   0  219.38    6.80
  -2  -4   0  231.38    6.30
   2  -4   0  241.38    6.50
   2  -4   0  235.78    7.10
  -2   4  -1  392.26    7.70
   2   4   1  392.06    9.50
   2   4   1  393.06    9.50
   2   4   1  394.26    9.70
  -2   4  -1  394.26    9.40
  -2   4  -1  393.16   10.10
   2   4   1  395.96    9.40
  -2   4  -1  396.16   10.90
   2   4   1  402.76    9.60
   2  -4   1  407.46   10.10
  -2  -4  -1  383.26    9.70
   2  -4   1  375.76    7.10
   2  -4   1  384.16    9.00
  -2  -4  -1  405.86   10.20
  -2  -4  -1  385.76    9.10
   2  -4   1  401.16   10.80
   2   4   2   18.70    1.70
   2   4   2   18.70    2.70
   2   4   2   19.90    2.70
  -2   4  -2   25.70    3.50
   2   4   2   21.30    2.80
  -2   4  -2   19.60    2.00
  -2   4  -2   21.90    2.90
  -2   4  -2   22.70    3.00
   2   4   2   20.80    3.50
  -2  -4  -2   18.00    1.60
   2  -4   2   24.00    3.30
   2  -4   2   24.60    2.80
   2  -4   2   19.40    1.90
  -2  -4  -2   25.10    3.40
   2   4   3  110.19    3.60
   2   4   3  121.09    5.70
   2   4   3  114.49    6.20
   2   4   3  126.79    6.50
  -2   4  -3  116.29    6.40
  -2   4  -3  113.09    5.50
   2   4   3  104.29    6.10
  -2   4  -3  119.59    6.30
   2  -4   3  113.79    5.80
   2  -4   3  116.69    6.20
  -2  -4  -3  115.19    3.60
   2  -4   3  108.69    5.70
   2  -4   3  111.79    5.60
   2  -4   3  114.49    5.20
  -2  -4  -3  106.79    6.80
  -2  -4  -3  114.09    5.50
  -2   4  -4   50.79    4.40
   2   4   4   54.19    2.20
   2   4   4   53.49    4.90
   2   4   4   64.19    4.60
   2   4   4   53.09    4.70
   2   4   4   54.69    5.00
  -2   4  -4   50.49    4.70
   2  -4   4   56.99    4.50
   2  -4   4   57.39    4.50
   2  -4   4   55.09    4.30
  -2  -4  -4   52.49    5.40
   2  -4   4   60.59    4.70
  -2  -4  -4   56.19    2.30
   2  -4   4   55.39    4.60
  -2  -4  -4   52.99    4.10
  -2   4  -5   98.09    6.70
  -2   4  -5  104.09    7.50
   2   4   5  114.59    7.70
   2   4   5   97.19    7.90
   2   4   5  101.19    7.10
   2   4   5   95.19    2.90
   2   4   5   96.39    2.80
   2   4   5   97.69    5.90
  -2  -4  -5   95.99    7.90
   2  -4   5   90.99    6.30
   2  -4   5   97.69    6.50
   2  -4   5   96.09    6.30
   2  -4   5   96.09    6.50
   2  -4   5   91.89    6.20
   2  -4   5  100.39    6.30
  -2  -4  -5   97.19    6.20
   2   4   6    2.70    2.80
  -2   4  -6    1.20    2.40
   2   4   6    0.60    1.50
   2  -4   6    1.30    2.00
   2  -4   6    1.40    1.80
   2  -4   6    0.10    2.10
  -2  -4  -6   -1.30    2.00
   2  -4   6    1.40    2.60
   2  -4   6    2.50    2.20
   2  -4   6    4.30    2.30
  -2  -4  -6   -2.40    1.60
  -2   4  -7   97.79    8.30
   2   4   7  100.09    7.10
   2   4   7  107.49    8.90
   2  -4   7  102.99    7.80
  -2  -4  -7  100.69    9.50
   2  -4   7  101.09    7.20
   2  -4   7  111.79    8.70
   2  -4   7  100.39    9.10
   2  -4   7  101.89    9.40
  -2   4  -8   59.79    8.30
   2   4   8   73.89    7.60
   2   4   8   81.79    6.90
   2  -4   8   78.49    7.10
   2  -4   8   97.99    9.30
   2  -4   8   72.99    6.50
  -2  -4  -8   85.39   11.00
   2  -4   8   73.29    7.10
   2   4   9    9.10    4.90
   2   4   9    6.00    3.20
   2  -4   9   15.10    5.30
   2  -4   9   12.80    4.70
   2  -4   9    3.50    2.90
  -2  -4  -9   24.80    6.50
  -2   5   9   18.40    3.90
  -2   5   9   17.00    5.00
  -2  -5   9   19.20    4.90
  -2  -5   9   16.90    4.20
  -2  -5   9   30.40    5.10
  -2  -5   9   21.30    4.50
  -2   5   8   17.30    3.50
  -2   5   8   10.70    4.00
  -2  -5   8   18.40    3.70
  -2  -5   8   14.50    3.90
  -2  -5   8   12.00    3.90
  -2  -5   8   13.80    3.70
  -2  -5   8   15.40    4.10
   2  -5  -8    9.60    4.20
   2  -5  -8   14.80    3.50
  -2   5   7   32.10    4.20
  -2  -5   7   33.30    4.80
  -2  -5   7   32.00    5.10
  -2  -5   7   40.10    5.60
  -2  -5   7   33.80    5.50
   2  -5  -7   29.60    4.30
  -2  -5   7   39.60    5.90
  -2  -5   7   34.20    4.80
  -2  -5   7   37.00    5.70
  -2   5   6   18.70    2.90
  -2   5   6   24.70    5.40
  -2   5   6   19.60    4.20
  -2  -5   6   27.90    4.40
  -2  -5   6   17.00    3.60
  -2  -5   6   18.90    4.00
   2  -5  -6   20.40    3.40
  -2  -5   6   22.20    3.60
  -2  -5   6   21.80    4.20
   2  -5  -6   15.40    4.80
   2  -5  -6   22.20    4.30
  -2  -5   6   14.80    3.20
  -2  -5   6   17.40    4.00
  -2   5   5   36.20    3.20
  -2   5   5   30.30    4.60
  -2   5   5   32.00    5.40
   2  -5  -5   34.50    5.10
   2  -5  -5   28.70    5.30
  -2  -5   5   28.90    3.70
   2  -5  -5   30.10    3.00
  -2  -5   5   26.50    4.00
  -2  -5   5   30.80    4.80
  -2  -5   5   26.00    3.80
  -2  -5   5   28.10    3.70
  -2  -5   5   25.50    3.90
  -2  -5   5   40.70    5.30
  -2   5   4    9.30    1.80
   2   5  -4    8.60    2.10
  -2   5   4    6.00    0.90
  -2   5   4   10.80    3.50
   2   5  -4    6.30    2.70
  -2   5   4    6.30    2.40
  -2  -5   4    5.80    1.80
   2  -5  -4    8.60    1.70
  -2  -5   4    7.70    2.50
   2  -5  -4    6.10    0.90
   2  -5  -4   10.10    2.80
   2  -5  -4    8.80    2.50
  -2  -5   4    7.40    2.40
  -2  -5   4    7.40    2.10
  -2  -5   4    5.80    1.90
  -2  -5   4    9.70    2.20
  -2   5   3   12.80    1.60
   2   5  -3   13.10    3.00
  -2   5   3   10.20    2.30
   2   5  -3   12.80    2.40
  -2   5   3    9.90    1.70
  -2   5   3   11.70    2.90
  -2  -5   3   11.30    2.80
  -2  -5   3   10.30    1.90
  -2  -5   3    9.50    2.00
   2  -5  -3   15.50    3.40
   2  -5  -3   11.60    1.90
  -2  -5   3   11.80    2.30
   2  -5  -3   10.10    1.30
   2  -5  -3    8.80    2.40
  -2  -5   3   13.90    2.20
  -2   5   2   68.99    4.40
  -2   5   2   65.29    3.70
   2   5  -2   70.09    3.70
   2   5  -2   69.69    4.90
   2   5  -2   70.99    3.80
  -2   5   2   76.59    3.40
  -2   5   2   69.69    3.40
   2  -5  -2   70.89    3.30
   2  -5  -2   66.19    4.40
  -2  -5   2   71.69    3.40
  -2  -5   2   70.99    3.60
   2  -5  -2   74.49    4.90
  -2  -5   2   70.59    4.80
   2  -5  -2   71.09    3.20
  -2  -5   2   68.59    2.80
  -2   5   1    8.60    1.50
  -2   5   1    5.00    1.50
   2   5  -1    5.90    1.20
  -2   5   1    7.50    1.40
   2   5  -1    7.50    1.50
   2   5  -1    6.50    2.10
  -2   5   1    6.50    1.70
   2  -5  -1    8.60    1.60
   2  -5  -1    6.00    1.20
   2  -5  -1    6.10    1.40
  -2  -5   1    8.60    1.50
  -2  -5   1    8.30    2.00
   2  -5  -1    8.70    1.70
  -2  -5   1    7.40    0.40
  -2  -5   1    9.40    1.40
  -2   5   0  189.68    5.40
  -2   5   0  190.28    6.10
  -2   5   0  178.58    4.00
   2   5   0  193.98    5.30
   2   5   0  187.18    4.20
  -2   5   0  203.98    7.00
   2   5   0  194.88    6.10
  -2   5   0  182.98    4.40
   2   5   0  177.98    6.60
   2  -5   0  188.98    5.40
   2  -5   0  184.28    6.50
  -2  -5   0  193.08    5.60
  -2  -5   0  182.48    6.60
   2  -5   0  184.58    5.90
  -2  -5   0  183.98    4.50
  -2  -5   0  186.58    5.90
   2   5   1  146.49    5.00
   2   5   1  140.29    5.30
   2   5   1  139.29    5.20
  -2   5  -1  142.09    5.70
  -2   5  -1  146.59    6.50
  -2   5  -1  135.99    4.90
   2   5   1  143.09    5.20
   2  -5   1  147.39    6.30
  -2  -5  -1  136.99    5.30
   2  -5   1  140.49    4.70
  -2  -5  -1  138.29    5.00
  -2  -5  -1  136.89    5.60
   2  -5   1  130.49    2.50
   2  -5   1  136.49    5.40
   2   5   2  137.79    6.00
   2   5   2  130.29    5.90
   2   5   2  139.69    6.10
   2   5   2  131.69    4.60
  -2   5  -2  131.79    4.50
  -2   5  -2  134.29    6.30
   2   5   2  134.29    5.70
  -2   5  -2  129.89    6.60
  -2   5  -2  134.59    5.80
   2  -5   2  138.39    6.00
   2  -5   2  135.69    6.00
  -2  -5  -2  128.89    4.30
   2  -5   2  137.79    6.50
   2  -5   2  130.69    4.10
  -2  -5  -2  133.09    6.40
  -2  -5  -2  135.49    5.60
   2   5   3   58.29    2.60
  -2   5  -3   61.09    3.90
   2   5   3   62.29    4.10
   2   5   3   70.39    5.00
  -2   5  -3   73.49    5.80
   2   5   3   66.09    4.90
  -2   5  -3   57.29    4.50
   2   5   3   59.09    4.60
  -2   5  -3   60.19    4.60
   2  -5   3   61.79    4.70
   2  -5   3   58.69    4.10
   2  -5   3   64.39    3.70
  -2  -5  -3   66.69    2.60
  -2  -5  -3   74.09    5.50
  -2  -5  -3   66.89    4.40
   2  -5   3   61.39    4.30
   2   5   4    1.40    1.50
   2   5   4   -0.40    1.70
  -2   5  -4    0.10    1.20
  -2   5  -4   -0.80    1.40
   2   5   4   -1.50    1.00
   2   5   4    0.40    0.40
   2   5   4   -1.00    1.40
   2  -5   4   -0.50    1.40
   2  -5   4   -0.50    1.30
  -2  -5  -4    0.20    2.20
   2  -5   4    1.50    1.30
  -2  -5  -4   -0.20    0.40
   2  -5   4   -0.20    1.40
  -2  -5  -4   -1.80    1.00
   2  -5   4    1.00    1.10
   2   5   5   12.30    3.20
   2   5   5    9.80    3.30
   2   5   5   15.30    3.20
  -2   5  -5   10.40    2.80
  -2   5  -5   18.10    3.60
   2  -5   5   16.20    3.50
   2  -5   5   12.50    3.10
  -2  -5  -5   12.40    3.80
  -2  -5  -5    9.90    2.80
   2  -5   5   16.50    3.30
   2  -5   5   11.80    3.40
   2  -5   5    9.80    2.90
   2  -5   5   14.30    3.10
   2   5   6   15.00    3.60
   2   5   6   21.20    4.40
  -2   5  -6   21.40    4.40
  -2   5  -6   21.10    4.80
   2  -5   6   18.30    4.00
   2  -5   6   27.60    4.70
   2  -5   6   21.50    4.20
  -2  -5  -6   26.10    5.80
   2  -5   6   15.30    3.30
   2  -5   6   20.50    4.30
  -2  -5  -6   18.70    3.80
   2  -5   6   23.00    4.60
   2   5   7   47.70    5.90
   2   5   7   41.50    6.60
  -2   5  -7   38.20    6.10
   2  -5   7   46.70    6.10
   2  -5   7   46.70    6.60
   2  -5   7   55.59    6.80
  -2  -5  -7   49.99    8.00
   2  -5   7   39.40    5.80
   2   5   8   -1.00    2.30
  -2   5  -8    9.00    4.00
   2   5   8    8.60    3.30
   2  -5   8   10.70    3.60
  -2  -5  -8    5.40    3.80
   2  -5   8    9.80    3.40
   2  -5   8    7.40    3.10
   2   5   9    0.00    2.40
  -2  -5  -9    2.60    4.60
   2  -5   9   -4.40    2.90
   2  -5   9    3.70    3.60
   2  -5   9    6.50    3.40
  -2   6   9   -3.40    2.80
  -2  -6   9    2.10    3.00
   2  -6  -9   -1.10    3.20
  -2  -6   9    2.40    2.90
  -2  -6   9   -1.90    2.50
  -2  -6   9   -2.80    2.30
  -2   6   8   22.10    5.10
  -2   6   8   25.60    3.80
  -2  -6   8   13.80    3.60
  -2  -6   8   27.80    5.30
  -2  -6   8   20.50    4.70
   2  -6  -8   16.70    5.40
   2  -6  -8   21.80    4.00
  -2  -6   8   20.70    5.70
  -2   6   7   -0.50    2.60
  -2   6   7    4.30    1.60
  -2  -6   7   -0.30    2.50
  -2  -6   7    6.40    2.70
  -2  -6   7    5.00    2.40
  -2  -6   7    4.50    2.80
   2  -6  -7    0.50    2.30
  -2  -6   7    4.70    2.60
  -2  -6   7    4.90    2.80
   2  -6  -7    6.70    3.50
  -2  -6   7    0.30    1.90
  -2   6   6   99.09    7.50
  -2   6   6   99.89    5.60
   2  -6  -6   98.99    6.00
   2  -6  -6  103.29    8.50
  -2  -6   6   98.09    6.70
  -2  -6   6  104.89    6.40
  -2  -6   6  112.19    7.30
  -2  -6   6  105.19    6.50
  -2  -6   6   96.79    7.60
  -2  -6   6  102.29    6.90
  -2   6   5  145.09    8.10
  -2   6   5  144.29    8.90
  -2  -6   5  139.09    7.00
  -2  -6   5  142.49    6.80
  -2  -6   5  143.29    7.50
   2  -6  -5  145.09    9.20
   2  -6  -5  138.49    8.50
   2  -6  -5  127.39    6.20
  -2  -6   5  142.49    8.30
  -2  -6   5  140.09    7.20
  -2  -6   5  130.79    7.90
  -2   6   4  303.97   11.00
   2   6  -4  286.77   10.00
  -2   6   4  311.17    9.10
   2   6  -4  297.87   12.10
  -2   6   4  295.47   11.80
  -2   6   4  281.17    6.30
  -2  -6   4  299.87    9.50
  -2  -6   4  309.07   11.20
  -2  -6   4  289.07   11.60
  -2  -6   4  301.87   10.10
   2  -6  -4  289.87    6.30
   2  -6  -4  280.37    9.00
   2  -6  -4  316.77   12.00
   2  -6  -4  329.07   12.70
  -2  -6   4  309.37    9.90
  -2  -6   4  329.87   10.10
  -2   6   3    1.50    1.20
   2   6  -3   -0.20    2.00
   2   6  -3    3.60    1.70
  -2   6   3   -0.10    1.50
  -2   6   3    2.40    0.90
  -2  -6   3    0.20    0.90
  -2  -6   3    1.10    2.00
   2  -6  -3    0.90    1.90
  -2  -6   3    0.70    1.10
   2  -6  -3    0.30    1.50
  -2  -6   3    1.00    1.10
   2  -6  -3    1.20    0.80
   2  -6  -3    1.80    1.20
  -2  -6   3    1.50    1.50
   2   6  -2  277.37    8.10
  -2   6   2  289.47    8.10
   2   6  -2  286.07   10.50
   2   6  -2  294.47    8.80
  -2   6   2  288.97    9.50
  -2   6   2  275.67    8.50
  -2   6   2  281.27    8.00
  -2  -6   2  286.27    6.40
   2  -6  -2  288.47    7.80
   2  -6  -2  294.67    9.60
  -2  -6   2  289.17    7.60
   2  -6  -2  280.07    9.30
  -2  -6   2  283.27   10.40
   2  -6  -2  299.07    8.10
  -2   6   1   86.89    4.10
   2   6  -1   97.49    3.70
  -2   6   1   91.89    4.70
   2   6  -1   94.59    5.50
  -2   6   1   99.89    4.10
   2   6  -1   89.99    2.40
  -2   6   1   93.59    4.30
   2   6  -1   97.69    4.50
  -2  -6   1   96.89    3.60
   2  -6  -1   94.29    4.20
   2  -6  -1  100.99    4.20
  -2  -6   1   92.89    2.20
  -2  -6   1   93.69    4.30
   2  -6  -1  100.89    4.50
   2  -6  -1   98.39    4.60
   2   6   0   20.20    1.20
  -2   6   0   23.70    3.30
  -2   6   0   21.00    2.60
   2   6   0   23.60    1.90
   2   6   0   20.50    2.50
  -2   6   0   17.00    1.20
   2   6   0   22.80    3.10
  -2   6   0   18.90    1.10
  -2   6   0   22.60    2.00
  -2  -6   0   20.30    1.40
   2  -6   0   21.30    1.90
  -2  -6   0   20.40    2.10
  -2  -6   0   19.40    2.00
   2  -6   0   18.40    2.30
  -2  -6   0   22.30    3.00
   2  -6   0   23.60    3.10
   2   6   1    0.70    1.10
   2   6   1    0.10    0.90
  -2   6  -1   -0.10    1.50
   2   6   1    2.30    1.30
  -2   6  -1    1.70    1.20
   2   6   1    1.80    1.30
  -2   6  -1   -2.00    1.40
  -2  -6  -1    1.30    1.00
  -2  -6  -1   -0.60    1.20
  -2  -6  -1    1.70    1.70
   2  -6   1    1.10    1.40
  -2  -6  -1    1.80    1.30
   2  -6   1    1.50    0.90
   2  -6   1    1.70    1.80
  -2   6  -2   98.89    5.10
   2   6   2  102.79    4.40
   2   6   2  109.69    5.30
   2   6   2  104.09    5.10
  -2   6  -2  103.39    5.50
   2   6   2  103.19    5.30
  -2   6  -2  100.39    6.30
  -2  -6  -2  105.39    4.10
   2  -6   2  105.19    3.30
  -2  -6  -2  103.09    5.20
   2  -6   2  107.59    6.40
   2  -6   2  105.09    5.30
   2  -6   2  101.29    4.50
  -2  -6  -2  108.89    5.90
   2   6   3    8.90    2.20
   2   6   3    5.80    2.30
   2   6   3    8.80    2.10
  -2   6  -3    5.50    1.60
  -2   6  -3    6.30    2.10
   2   6   3    8.20    1.40
  -2   6  -3    9.40    2.30
   2   6   3   10.70    2.60
  -2   6  -3    6.80    2.50
  -2  -6  -3    7.50    2.70
   2  -6   3    5.70    1.50
   2  -6   3    9.90    2.70
  -2  -6  -3    9.30    2.10
   2  -6   3    9.00    2.20
  -2  -6  -3    7.80    1.20
   2  -6   3    9.80    2.10
   2   6   4   19.80    3.60
   2   6   4   22.40    3.40
   2   6   4   22.90    4.00
  -2   6  -4   18.90    3.60
   2   6   4   14.50    3.10
  -2   6  -4   19.20    3.20
   2  -6   4   18.00    3.50
  -2  -6  -4   16.10    4.10
   2  -6   4   20.70    3.20
   2  -6   4   21.00    4.20
   2  -6   4   21.10    4.00
   2  -6   4   19.90    3.40
  -2  -6  -4   18.80    3.20
   2   6   5   17.20    3.90
   2   6   5   13.50    3.60
   2   6   5   18.60    3.20
  -2   6  -5   12.40    3.60
   2   6   5   20.60    4.00
   2  -6   5   16.20    3.40
   2  -6   5   17.50    4.10
   2  -6   5   19.50    4.30
   2  -6   5   18.10    3.90
  -2  -6  -5   16.90    4.50
   2  -6   5   18.40    3.70
   2  -6   5   16.80    3.20
  -2   6  -6    3.10    2.70
  -2   6  -6   -0.30    2.50
   2   6   6    0.90    2.00
   2   6   6    5.20    2.80
   2  -6   6   -0.60    1.80
   2  -6   6   -0.90    2.40
   2  -6   6   -1.40    1.80
  -2  -6  -6    0.60    3.00
   2  -6   6    1.50    2.40
   2  -6   6    1.90    2.30
  -2  -6  -6    2.20    1.80
   2   6   7   25.10    4.50
   2   6   7   19.70    5.10
   2  -6   7   20.40    4.60
   2  -6   7   23.60    5.80
   2  -6   7   26.20    4.90
   2  -6   7   30.30    4.80
  -2  -6  -7   21.20    5.60
   2   6   8    0.70    2.00
   2   6   8    2.10    3.70
  -2  -6  -8   -3.50    2.90
   2  -6   8    0.00    2.60
   2  -6   8    1.10    2.80
   2  -6   8   -1.30    2.00
   2   6   9    2.30    2.80
   2   6   9   -1.00    4.00
   2  -6   9    1.50    2.60
   2  -6   9   -6.40    2.70
   2  -6   9   -1.70    3.30
  -2  -6  -9    0.80    4.30
   2  -6   9   -2.60    3.10
  -2   7   9    3.00    2.60
  -2  -7   9    1.00    2.60
  -2  -7   9    2.40    2.70
  -2  -7   9   -1.40    2.90
   2  -7  -9   10.50    5.50
  -2  -7   9    2.70    2.90
  -2   7   8   18.50    3.50
  -2   7   8   30.90    5.90
   2  -7  -8   20.70    6.10
  -2  -7   8   20.80    4.40
  -2  -7   8   27.00    4.90
  -2   7   7    1.60    2.80
  -2   7   7    0.60    1.60
  -2  -7   7   -0.10    1.70
  -2  -7   7   -5.40    2.00
  -2  -7   7   -1.10    2.00
   2  -7  -7   -1.40    1.90
  -2  -7   7    4.20    2.60
  -2  -7   7    1.10    2.10
  -2  -7   7    0.90    2.00
   2  -7  -7   -0.90    2.00
  -2   7   6    4.40    1.90
  -2   7   6    3.20    2.20
  -2  -7   6    4.80    2.30
  -2  -7   6    1.90    1.90
   2  -7  -6    2.30    1.70
  -2  -7   6    1.90    3.70
  -2  -7   6    5.60    2.70
  -2  -7   6    4.20    2.30
  -2  -7   6    3.60    2.10
   2  -7  -6    8.10    3.70
  -2  -7   6   10.10    3.50
  -2  -7   6    5.60    3.00
  -2   7   5    9.60    4.60
  -2   7   5   11.40    2.40
  -2   7   5    9.00    2.60
   2   7  -5    9.60    2.70
  -2  -7   5    9.90    2.50
  -2  -7   5    8.70    2.80
  -2  -7   5   10.70    2.70
   2  -7  -5   14.50    2.70
   2  -7  -5    9.60    3.10
  -2  -7   5    6.50    2.40
  -2  -7   5    9.90    2.60
  -2  -7   5    9.90    3.00
   2  -7  -5    8.60    3.60
   2   7  -4  258.17   11.60
  -2   7   4  259.57    8.60
  -2   7   4  281.97   10.60
   2   7  -4  272.67    9.90
  -2   7   4  254.97   11.20
  -2  -7   4  252.07    9.30
  -2  -7   4  273.17    8.70
   2  -7  -4  258.87    8.80
   2  -7  -4  250.27    5.70
   2  -7  -4  258.57   11.10
   2  -7  -4  246.48   11.20
  -2  -7   4  264.67   11.40
  -2  -7   4  262.87   10.30
  -2  -7   4  254.87    9.00
  -2  -7   4  265.57    8.90
   2   7  -3    2.30    2.10
  -2   7   3    4.90    1.30
   2   7  -3    7.40    2.00
  -2   7   3   10.50    2.90
  -2   7   3    2.50    1.40
   2   7  -3    2.40    1.60
  -2   7   3    4.80    1.70
  -2  -7   3    3.40    1.70
  -2  -7   3    5.50    1.60
  -2  -7   3    4.20    1.20
   2  -7  -3    4.60    1.40
   2  -7  -3    4.70    1.20
  -2  -7   3    4.20    1.90
   2  -7  -3    5.00    1.80
   2  -7  -3    2.60    2.00
  -2   7   2  164.78    6.90
   2   7  -2  163.58    8.30
   2   7  -2  174.28    6.80
  -2   7   2  166.08    6.30
   2   7  -2  158.38    4.90
   2   7  -2  169.08    5.90
  -2   7   2  166.98    6.20
  -2   7   2  166.28    6.20
   2  -7  -2  160.68    6.90
  -2  -7   2  165.28    4.20
  -2  -7   2  174.08    6.60
   2  -7  -2  161.78    6.10
   2  -7  -2  168.68    6.00
  -2  -7   2  169.88    5.30
   2  -7  -2  155.08    6.90
  -2  -7   2  154.68    7.90
  -2   7   1   32.50    2.90
   2   7  -1   27.50    1.40
   2   7  -1   29.10    2.20
  -2   7   1   25.30    2.40
  -2   7   1   25.50    3.40
  -2   7   1   22.50    2.40
   2   7  -1   29.30    4.30
   2   7  -1   30.20    2.90
  -2  -7   1   29.80    2.60
  -2  -7   1   21.30    3.60
   2  -7  -1   27.70    3.30
  -2  -7   1   26.10    1.30
  -2  -7   1   30.00    2.20
   2  -7  -1   25.80    2.50
   2  -7  -1   24.70    2.50
  -2   7   0   34.80    4.50
   2   7   0   35.50    3.60
  -2   7   0   36.20    3.30
   2   7   0   32.20    1.60
   2   7   0   33.00    2.40
  -2   7   0   32.00    1.50
   2   7   0   30.80    2.70
  -2   7   0   36.50    2.60
  -2   7   0   28.50    1.50
  -2  -7   0   32.00    3.90
  -2  -7   0   31.50    2.80
  -2  -7   0   29.20    2.90
   2  -7   0   33.10    3.00
  -2  -7   0   32.80    2.00
   2  -7   0   35.40    2.60
   2  -7   0   33.80    3.60
  -2   7  -1    1.20    1.20
   2   7   1    1.80    1.60
   2   7   1    0.90    1.30
  -2   7  -1   -1.80    1.70
   2   7   1    0.20    1.10
  -2   7  -1    0.90    1.20
   2   7   1    0.30    0.90
   2  -7   1    1.30    2.20
  -2  -7  -1    0.00    1.00
  -2  -7  -1   -0.10    1.60
   2  -7   1    1.80    1.40
  -2  -7  -1    0.70    1.30
  -2  -7  -1    0.90    1.20
   2   7   2    3.10    1.40
  -2   7  -2    2.10    1.30
   2   7   2    1.40    1.30
  -2   7  -2    6.70    2.70
   2   7   2    1.90    1.20
  -2   7  -2    0.10    1.40
   2   7   2    2.90    1.70
  -2  -7  -2    0.70    1.10
  -2  -7  -2    1.70    2.10
  -2  -7  -2    2.60    1.20
   2  -7   2    3.30    0.70
  -2  -7  -2    4.00    1.80
   2  -7   2    1.90    1.80
   2  -7   2    2.90    1.30
   2  -7   2    0.30    1.80
   2  -7   2    2.30    0.60
   2   7   3  202.98    8.60
   2   7   3  208.68    8.60
   2   7   3  205.98    8.20
   2   7   3  203.58    6.00
  -2   7  -3  198.68    8.50
  -2   7  -3  209.28    9.10
   2  -7   3  199.98    8.50
  -2  -7  -3  204.18    5.60
   2  -7   3  210.58    7.50
   2  -7   3  200.78    9.40
  -2  -7  -3  197.98    9.40
   2  -7   3  203.98    6.30
  -2  -7  -3  207.18    8.30
   2   7   4    5.50    2.30
   2   7   4    7.00    2.70
   2   7   4    5.80    2.50
  -2   7  -4    4.70    2.40
   2   7   4   10.80    3.10
   2  -7   4    8.70    3.10
   2  -7   4    5.80    1.90
  -2  -7  -4    7.40    0.80
   2  -7   4    6.50    1.90
  -2  -7  -4    4.70    2.00
  -2  -7  -4    3.50    2.80
   2  -7   4    9.10    3.10
   2  -7   4    8.80    2.90
  -2   7  -5  145.89    8.90
   2   7   5  143.39    7.70
   2   7   5  143.39    8.70
   2   7   5  139.09    8.60
   2   7   5  137.59    8.80
   2  -7   5  135.79    8.10
  -2  -7  -5  137.19    9.60
   2  -7   5  139.49    8.20
   2  -7   5  132.49    8.50
   2  -7   5  130.39    8.40
   2  -7   5  126.39    6.80
  -2  -7  -5  113.89    7.00
   2   7   6   69.79    6.50
   2   7   6   95.39    6.70
  -2   7  -6   80.69    7.20
   2  -7   6   69.69    5.70
   2  -7   6   84.29    6.80
  -2  -7  -6   73.29    9.50
   2  -7   6   64.69    6.70
   2  -7   6   68.39    6.60
   2  -7   6   78.09    7.10
   2   7   7    2.90    2.70
   2   7   7    6.30    3.30
   2  -7   7    4.60    2.60
   2  -7   7    2.50    2.30
  -2  -7  -7    0.30    3.30
   2  -7   7    5.90    3.20
   2   7   8    0.80    2.30
   2   7   8    8.20    4.10
  -2  -7  -8   -0.40    3.00
   2  -7   8    1.30    2.80
   2  -7   8    5.30    3.30
   2  -7   8    4.50    2.90
   2  -7   8    4.50    2.90
   2   7   9    4.00    3.70
   2   7   9   -4.90    2.10
   2  -7   9   -5.10    2.40
  -2  -7  -9    2.10    3.30
   2  -7   9   -2.90    3.10
   2  -7   9    1.50    3.40
   2  -7   9   -1.50    3.70
  -2   8   9    7.90    3.10
  -2   8   9    7.80    3.80
  -2  -8   9   10.80    3.80
  -2  -8   9    8.20    4.00
   2  -8  -9   14.10    5.30
  -2  -8   9    7.80    3.50
  -2  -8   9    0.40    3.30
  -2   8   8    1.60    2.10
  -2   8   8    3.60    3.10
  -2  -8   8   -1.00    2.40
   2  -8  -8    3.30    3.30
  -2  -8   8    5.50    2.80
  -2  -8   8   -0.50    3.00
  -2   8   7   55.79    7.20
  -2   8   7   59.49    5.10
  -2  -8   7   65.69    6.90
  -2  -8   7   53.49    6.40
   2  -8  -7   61.69    5.60
  -2  -8   7   63.99    5.70
  -2  -8   7   73.39    5.80
   2  -8  -7   71.79    9.60
  -2  -8   7   65.09    6.20
  -2   8   6   83.79    5.50
  -2   8   6   81.19    6.90
  -2  -8   6   73.59    5.90
  -2  -8   6   90.49    6.20
  -2  -8   6   82.39    5.80
  -2  -8   6   93.99    8.70
   2  -8  -6   85.29    8.10
  -2  -8   6   79.69    8.00
  -2  -8   6   76.39    7.40
  -2  -8   6   87.29    6.20
   2  -8  -6   80.29    5.80
  -2   8   5    1.10    1.90
   2   8  -5    0.00    1.70
  -2   8   5    2.50    1.50
  -2   8   5    5.50    3.00
  -2  -8   5    1.20    2.70
  -2  -8   5    0.40    1.60
  -2  -8   5   -0.40    1.70
   2  -8  -5    0.30    1.20
  -2  -8   5   -1.00    1.70
   2  -8  -5    3.80    3.10
  -2  -8   5   -2.30    1.20
  -2  -8   5    1.20    1.40
   2  -8  -5    2.80    2.40
  -2  -8   5   -1.30    1.20
  -2   8   4  134.09    6.10
  -2   8   4  133.19    8.00
  -2   8   4  126.39    7.00
   2   8  -4  124.09    6.80
   2  -8  -4  119.29    3.70
  -2  -8   4  131.89    5.60
  -2  -8   4  116.59    6.30
   2  -8  -4  128.49    6.10
  -2  -8   4  123.39    8.00
  -2  -8   4  137.09    5.90
   2  -8  -4  128.39    4.10
   2  -8  -4  114.49    7.40
  -2  -8   4  132.39    7.00
   2  -8  -4  120.49    7.90
   2   8  -3    5.00    1.70
  -2   8   3    7.10    1.90
  -2   8   3    2.30    2.20
   2   8  -3    4.30    1.40
   2   8  -3    7.80    3.00
   2   8  -3    2.20    1.30
  -2   8   3    3.80    1.50
   2  -8  -3    5.80    1.40
   2  -8  -3    6.30    2.50
  -2  -8   3    4.40    1.10
  -2  -8   3    6.00    2.30
   2  -8  -3    3.90    2.00
   2  -8  -3    6.50    1.70
  -2  -8   3    5.90    1.50
  -2  -8   3    3.80    1.40
   2   8  -2  102.89    4.60
   2   8  -2  108.99    7.00
  -2   8   2  100.49    5.40
  -2   8   2  112.09    5.20
  -2   8   2  101.89    5.00
   2   8  -2  102.69    3.80
  -2   8   2  106.39    5.30
   2   8  -2  106.99    5.60
   2  -8  -2  103.59    4.90
   2  -8  -2  102.89    5.70
   2  -8  -2   97.69    4.70
  -2  -8   2  105.09    3.10
  -2  -8   2  106.99    6.60
   2  -8  -2  103.19    5.70
  -2  -8   2  107.59    5.30
  -2  -8   2  106.89    4.20
  -2   8   1  149.79    5.50
   2   8  -1  147.79    7.70
  -2   8   1  151.68    6.40
   2   8  -1  161.48    6.70
   2   8  -1  144.59    3.80
  -2   8   1  146.19    5.40
   2   8  -1  148.99    5.00
  -2   8   1  147.49    7.80
  -2  -8   1  142.09    3.80
  -2  -8   1  145.19    7.30
   2  -8  -1  143.39    5.50
  -2  -8   1  149.88    5.10
   2  -8  -1  157.18    6.20
   2  -8  -1  136.69    5.80
   2  -8  -1  148.69    6.50
  -2  -8   1  148.59    6.30
  -2   8   0  287.47   10.40
   2   8   0  277.87   10.20
   2   8   0  285.87    6.40
  -2   8   0  284.17    5.90
  -2   8   0  303.27    8.20
   2   8   0  300.47    7.80
   2   8   0  303.67    9.50
  -2   8   0  305.77    9.70
  -2  -8   0  282.47    7.30
   2  -8   0  298.27    9.30
  -2  -8   0  289.67    8.50
   2  -8   0  283.57   10.20
  -2  -8   0  288.47    9.10
   2  -8   0  289.87    8.20
  -2  -8   0  296.87   10.30
   2   8   1    5.70    2.00
  -2   8  -1    3.20    2.10
  -2   8  -1    7.30    1.70
   2   8   1    4.90    1.70
  -2   8  -1    2.30    1.50
   2   8   1    7.50    2.40
   2   8   1    6.30    1.30
   2  -8   1    3.70    1.50
   2  -8   1    6.70    1.50
  -2  -8  -1    3.30    1.40
  -2  -8  -1    6.10    2.10
   2  -8   1    8.40    2.70
  -2  -8  -1    3.30    1.60
  -2  -8  -1    6.30    1.60
   2   8   2   37.20    3.10
  -2   8  -2   42.00    4.20
  -2   8  -2   35.50    3.30
   2   8   2   36.90    3.50
   2   8   2   35.30    3.40
   2   8   2   36.30    3.20
   2  -8   2   39.20    3.00
   2  -8   2   39.10    3.50
  -2  -8  -2   47.80    4.50
  -2  -8  -2   44.20    3.70
  -2  -8  -2   38.00    2.90
   2  -8   2   43.90    5.30
  -2  -8  -2   39.50    3.50
   2   8   3    0.00    1.00
  -2   8  -3   -0.80    1.60
   2   8   3    1.20    1.60
   2   8   3    0.60    0.80
  -2   8  -3    0.70    1.40
  -2  -8  -3    0.80    1.00
   2  -8   3   -0.40    1.70
   2  -8   3   -0.30    0.80
   2  -8   3    0.80    1.10
   2  -8   3    0.20    1.30
   2  -8   3    0.10    0.70
   2  -8   3    0.20    1.70
  -2  -8  -3    1.20    1.90
  -2  -8  -3    1.70    0.90
   2   8   4  108.59    6.80
   2   8   4  112.09    6.90
  -2   8  -4  102.09    6.70
   2   8   4  101.19    6.10
  -2   8  -4  107.19    7.10
   2   8   4   83.89    6.50
  -2  -8  -4  106.09    6.20
   2  -8   4  102.79    5.70
   2  -8   4   97.79    7.30
  -2  -8  -4   99.49    2.70
  -2  -8  -4  105.59    7.90
  -2  -8  -4   97.89    2.80
   2  -8   4   95.49    7.30
   2  -8   4   93.39    4.80
   2  -8   4   99.99    4.90
   2   8   5  103.19    7.50
  -2   8  -5   87.49    6.90
   2   8   5   95.79    7.40
   2   8   5  105.89    7.60
   2   8   5   93.19    6.40
   2  -8   5   79.79    7.10
   2  -8   5   98.19    7.10
   2  -8   5   89.29    5.50
   2  -8   5   86.59    5.50
  -2  -8  -5   91.89    6.50
  -2  -8  -5   76.59    7.60
   2  -8   5   95.19    7.50
   2  -8   5   90.59    7.10
   2  -8   5   96.59    7.00
   2   8   6   10.30    3.60
  -2   8  -6    3.40    2.20
   2   8   6    6.00    2.80
   2  -8   6    8.20    2.60
   2  -8   6    4.40    3.10
   2  -8   6    2.60    1.80
   2  -8   6    3.70    2.80
  -2  -8  -6    3.80    3.30
   2   8   7   26.80    5.40
   2   8   7   23.60    4.70
   2  -8   7   25.10    5.10
   2  -8   7   25.00    4.30
   2  -8   7   28.60    4.80
  -2  -8  -7   17.20    5.80
   2  -8   7   18.60    4.70
   2   8   8   -1.30    2.80
   2   8   8    1.20    2.20
  -2  -8  -8    5.40    3.70
   2  -8   8   -4.40    2.20
   2  -8   8   -2.10    2.70
   2  -8   8   -4.70    2.50
   2  -8   8    0.20    2.20
   2   8   9   -4.80    2.60
   2   8   9   -4.20    2.70
   2  -8   9   -6.60    2.80
   2  -8   9   -4.20    3.30
   2  -8   9   -3.40    3.40
   2  -8   9    7.10    3.30
  -2  -8  -9   10.20    5.40
  -2   9   9   17.30    4.10
  -2   9   9   11.50    4.80
  -2  -9   9   14.90    4.10
  -2  -9   9   11.90    4.30
   2  -9  -9   20.60    5.70
  -2  -9   9   15.80    4.60
  -2  -9   9   14.00    4.50
  -2   9   8   -1.20    1.70
  -2   9   8    1.60    2.50
  -2  -9   8   -0.80    2.20
  -2  -9   8   -4.30    2.70
  -2  -9   8   -0.20    3.80
   2  -9  -8   -1.50    3.40
  -2  -9   8   -3.40    1.90
  -2   9   7   39.40    6.20
  -2   9   7   47.30    4.70
  -2  -9   7   44.20    6.00
  -2  -9   7   50.79    6.60
   2  -9  -7   42.50    7.60
  -2  -9   7   44.40    5.60
  -2  -9   7   46.20    7.20
  -2  -9   7   35.20    5.10
   2  -9  -7   46.70    5.50
  -2   9   6   34.30    4.40
  -2   9   6   34.00    5.30
  -2  -9   6   34.50    4.60
   2  -9  -6   35.40    4.50
  -2  -9   6   33.30    4.80
  -2  -9   6   36.90    6.60
  -2  -9   6   33.40    4.30
  -2  -9   6   37.60    6.30
   2  -9  -6   26.10    6.00
  -2  -9   6   38.60    5.20
  -2   9   5    2.50    2.80
  -2   9   5   -0.60    1.40
  -2   9   5   -0.70    1.80
   2   9  -5   -3.80    1.60
  -2  -9   5    2.20    1.50
   2  -9  -5   -2.30    1.40
  -2  -9   5    1.90    2.60
   2  -9  -5    1.70    2.90
   2  -9  -5   -1.10    1.90
  -2  -9   5   -0.50    1.30
  -2  -9   5    0.70    1.60
  -2  -9   5   -0.70    1.70
  -2  -9   5   -1.50    1.50
  -2   9   4    6.30    2.00
  -2   9   4    8.80    2.60
  -2   9   4    4.20    2.50
   2   9  -4    8.90    2.70
  -2  -9   4    8.90    2.90
   2  -9  -4    7.40    2.70
  -2  -9   4    3.30    1.80
   2  -9  -4    9.00    1.60
  -2  -9   4    5.80    1.50
   2  -9  -4    6.60    1.20
  -2  -9   4    5.80    2.50
  -2  -9   4    5.90    1.70
   2  -9  -4    8.10    2.20
  -2   9   3   14.30    3.10
  -2   9   3    8.70    2.30
   2   9  -3    9.30    2.20
   2   9  -3   12.40    2.90
  -2   9   3   10.70    2.30
   2   9  -3    8.50    3.00
   2   9  -3   11.80    2.00
  -2  -9   3   10.70    1.50
   2  -9  -3   10.10    2.30
  -2  -9   3    9.60    3.30
   2  -9  -3   14.00    3.00
  -2  -9   3   10.10    1.80
   2  -9  -3   10.20    1.90
  -2  -9   3    9.10    2.50
   2   9  -2    0.90    1.60
  -2   9   2   -0.40    1.00
   2   9  -2    1.80    0.90
   2   9  -2    4.20    1.30
   2   9  -2    0.80    1.40
   2  -9  -2    2.00    1.30
  -2  -9   2    3.10    1.60
  -2  -9   2    3.20    0.70
   2  -9  -2    2.10    1.50
  -2  -9   2    0.90    1.70
   2  -9  -2    2.30    1.30
  -2  -9   2    1.40    1.00
   2  -9  -2    3.60    1.40
   2   9  -1    3.50    1.10
  -2   9   1    1.60    1.30
   2   9  -1    1.20    1.50
  -2   9   1    0.00    0.90
  -2   9   1    0.50    1.40
   2   9  -1    1.40    0.60
   2   9  -1    1.00    1.50
  -2   9   1    0.80    1.10
   2  -9  -1   -0.30    1.10
  -2  -9   1    0.40    1.80
   2  -9  -1    4.20    1.40
  -2  -9   1    1.60    0.70
   2  -9  -1    1.50    1.20
  -2  -9   1    1.70    1.20
  -2  -9   1    0.60    1.10
   2  -9  -1    1.80    1.10
   2   9   0  239.88    8.70
  -2   9   0  245.18    7.50
  -2   9   0  232.68    5.10
  -2   9   0  243.78   10.30
   2   9   0  238.68    6.90
   2   9   0  246.78    9.90
  -2   9   0  248.88    9.90
   2   9   0  244.28    5.80
   2  -9   0  235.08    7.50
  -2  -9   0  234.08    7.70
   2  -9   0  234.48    8.30
  -2  -9   0  236.18    8.40
  -2  -9   0  246.58    9.60
  -2  -9   0  234.78    6.70
   2  -9   0  251.47    9.80
   2   9   1  203.08    8.40
   2   9   1  213.88    6.40
  -2   9  -1  216.88    8.70
  -2   9  -1  214.98    7.30
   2   9   1  215.58    7.10
   2   9   1  206.28    8.10
  -2  -9  -1  207.88    8.20
   2  -9   1  209.78    6.80
  -2  -9  -1  212.78    8.10
   2  -9   1  206.98    9.40
   2  -9   1  207.98    8.10
  -2  -9  -1  216.68    8.30
  -2  -9  -1  213.38    7.30
   2   9   2   96.49    5.60
   2   9   2  100.79    5.20
   2   9   2   96.09    5.00
  -2   9  -2   90.19    5.90
   2   9   2   87.79    5.10
  -2   9  -2   96.99    5.20
   2  -9   2   96.99    6.80
  -2  -9  -2  101.79    5.70
   2  -9   2   89.39    5.50
   2  -9   2   94.89    4.50
  -2  -9  -2   98.19    4.80
  -2  -9  -2   97.89    5.50
   2   9   3  268.67   10.20
   2   9   3  273.87   10.10
  -2   9  -3  267.07   11.00
   2   9   3  263.17   10.10
  -2   9  -3  270.27   10.10
   2  -9   3  272.57    6.70
  -2  -9  -3  270.37   10.50
  -2  -9  -3  271.27   10.20
  -2  -9  -3  273.07    7.70
   2  -9   3  274.37   10.60
   2  -9   3  271.97   12.10
   2  -9   3  266.17    6.20
   2  -9   3  281.47    8.90
   2  -9   3  269.17   12.10
  -2  -9  -3  277.77   11.90
   2   9   4  121.19    8.90
  -2   9  -4  129.29    8.30
   2   9   4  149.19    7.60
   2   9   4  135.69    7.80
  -2   9  -4  137.69    7.90
   2   9   4  141.39    8.20
   2  -9   4  134.09    5.60
   2  -9   4  125.79    7.40
  -2  -9  -4  138.49    9.20
   2  -9   4  134.89    5.30
   2  -9   4  149.49    9.20
   2  -9   4  144.49    6.70
  -2  -9  -4  121.59    7.00
  -2  -9  -4  136.19    3.80
  -2  -9  -4  132.09    4.00
   2  -9   4  141.29    9.20
   2   9   5    9.30    2.90
   2   9   5   14.90    3.60
  -2   9  -5    8.60    2.70
   2   9   5    6.60    2.30
   2  -9   5   11.10    4.00
   2  -9   5   10.50    3.20
   2  -9   5   11.10    2.80
  -2  -9  -5   17.30    3.40
   2  -9   5    7.90    1.90
   2  -9   5    8.80    2.30
  -2  -9  -5   11.30    4.10
  -2   9  -6   46.20    6.60
   2   9   6   44.00    5.90
   2   9   6   42.00    6.50
   2  -9   6   44.30    4.20
   2  -9   6   46.10    4.70
   2  -9   6   44.70    6.60
  -2  -9  -6   44.70    7.60
   2   9   7   -0.20    2.20
  -2   9  -7    4.40    2.70
   2   9   7    0.10    2.70
  -2  -9  -7    1.80    3.40
   2  -9   7    3.60    2.40
   2  -9   7    5.20    3.40
   2  -9   7    2.60    1.90
   2  -9   7   -1.70    2.50
   2   9   8    1.60    2.70
   2   9   8    5.30    3.30
   2  -9   8    4.80    3.40
  -2  -9  -8    0.30    3.80
   2  -9   8    1.90    2.20
   2  -9   8    1.80    2.50
   2  -9   8    3.20    2.90
  -2  10   8   -1.20    2.00
  -2  10   8   -0.40    2.00
  -2 -10   8    0.00    3.10
   2 -10  -8    4.10    3.80
  -2 -10   8   -1.10    2.20
  -2 -10   8    1.10    2.70
  -2 -10   8   -5.40    2.60
  -2  10   7  102.39    6.70
  -2  10   7   95.39    8.00
  -2 -10   7   95.99    8.80
   2 -10  -7   93.69    9.30
  -2 -10   7  103.99    7.60
  -2 -10   7   88.79    6.30
  -2 -10   7  102.49    6.70
   2  10  -6    0.40    2.30
  -2  10   6    2.00    2.00
  -2  10   6    4.90    2.30
  -2 -10   6    5.40    2.20
  -2 -10   6    3.90    2.10
  -2 -10   6    0.80    1.80
  -2 -10   6    0.90    2.10
  -2 -10   6   -0.60    2.50
   2 -10  -6    2.50    3.20
   2 -10  -6    7.70    2.50
  -2  10   5   17.30    3.70
  -2  10   5   20.50    3.40
  -2  10   5   23.30    4.70
   2  10  -5   16.70    3.90
  -2 -10   5   23.30    5.00
  -2 -10   5   19.60    3.20
  -2 -10   5   18.30    3.80
   2 -10  -5   18.60    3.40
  -2 -10   5   19.40    3.40
  -2 -10   5   23.50    4.00
   2 -10  -5   18.70    4.70
  -2 -10   5   27.00    3.30
   2  10  -4    5.10    2.30
  -2  10   4   12.90    2.90
  -2  10   4    6.20    2.70
  -2  10   4   10.40    2.50
   2 -10  -4   10.60    1.60
   2 -10  -4    9.80    2.40
  -2 -10   4    8.80    3.30
   2 -10  -4   10.40    3.20
  -2 -10   4   12.90    2.90
  -2 -10   4    7.80    2.00
  -2 -10   4    8.60    2.60
   2 -10  -4   12.20    1.90
  -2 -10   4   10.40    1.80
  -2 -10   4   11.20    3.70
   2 -10  -4    7.90    3.00
  -2  10   3   88.99    5.30
  -2  10   3   85.89    5.20
   2  10  -3   83.19    5.80
   2  10  -3   79.99    4.30
   2  10  -3   88.39    5.00
  -2  10   3   88.89    5.90
   2 -10  -3   83.19    4.80
   2 -10  -3   97.39    5.40
  -2 -10   3   90.89    5.70
  -2 -10   3   89.89    4.20
  -2 -10   3   82.29    6.90
   2 -10  -3   91.29    4.60
  -2 -10   3   87.99    3.50
   2 -10  -3   81.79    6.10
   2 -10  -3  100.59    6.60
   2  10  -2    5.90    1.30
  -2  10   2    8.00    2.00
  -2  10   2    6.60    2.10
   2  10  -2    2.60    2.10
  -2  10   2    7.00    2.00
   2  10  -2    6.30    1.50
   2  10  -2    5.50    2.80
   2 -10  -2    5.40    2.00
  -2 -10   2    7.30    2.20
  -2 -10   2    5.70    1.00
   2 -10  -2    9.90    2.50
   2 -10  -2    6.10    2.00
   2 -10  -2    6.20    1.90
   2 -10  -2    6.60    2.00
  -2 -10   2    7.90    2.70
  -2 -10   2    4.90    1.30
   2  10  -1    0.90    1.40
   2  10  -1    1.00    2.20
  -2  10   1    1.10    1.40
   2  10  -1    0.10    0.90
   2  10  -1    0.50    0.60
  -2  10   1   -0.90    0.90
   2 -10  -1    2.60    1.40
   2 -10  -1    0.00    1.30
   2 -10  -1    0.90    1.20
  -2 -10   1    1.80    1.20
   2 -10  -1   -0.50    1.10
  -2 -10   1    0.30    1.50
  -2 -10   1    1.70    1.90
  -2 -10   1   -0.10    0.50
  -2  10   0   11.50    2.00
   2  10   0   10.40    1.30
  -2  10   0   10.00    0.90
  -2  10   0   10.30    2.50
   2  10   0   11.00    1.90
   2  10   0   10.20    2.50
   2 -10   0   11.00    2.30
  -2 -10   0    9.80    2.20
   2 -10   0   10.20    2.80
  -2 -10   0   13.30    1.80
  -2 -10   0   10.90    2.80
   2 -10   0    8.20    1.80
  -2 -10   0   12.40    2.60
   2  10   1   19.50    2.60
   2  10   1   17.30    1.80
  -2  10  -1   20.50    2.90
   2  10   1   17.30    3.20
  -2  10  -1   18.70    3.20
   2  10   1   22.00    3.40
   2 -10   1   16.00    3.50
   2 -10   1   21.00    3.30
   2 -10   1   19.10    3.70
   2 -10   1   22.30    2.20
  -2 -10  -1   18.60    2.60
  -2 -10  -1   24.80    3.70
  -2 -10  -1   23.90    3.50
  -2 -10  -1   13.70    2.60
   2  10   2    7.30    2.10
   2  10   2    9.00    1.90
   2  10   2    8.40    2.20
  -2  10  -2   10.40    2.90
   2 -10   2   10.20    3.00
  -2 -10  -2    7.50    2.90
  -2 -10  -2    7.80    2.10
   2 -10   2    6.00    1.70
  -2 -10  -2    7.80    2.30
   2 -10   2    9.80    2.60
   2 -10   2    9.70    3.10
  -2 -10  -2    8.40    2.40
  -2  10  -3    4.00    2.60
  -2  10  -3    1.30    1.60
   2  10   3    5.60    2.20
   2  10   3    5.30    2.10
   2  10   3    4.70    1.90
  -2 -10  -3    5.30    2.90
   2 -10   3    5.60    0.90
   2 -10   3    4.90    1.80
   2 -10   3    5.00    0.70
   2 -10   3    8.60    3.50
   2 -10   3    4.50    2.60
   2 -10   3    4.00    2.00
  -2 -10  -3    7.60    2.50
  -2 -10  -3    5.30    1.50
   2  10   4   60.39    5.40
   2  10   4   59.09    5.50
   2  10   4   59.69    5.00
  -2  10  -4   75.29    5.80
  -2  10  -4   56.39    6.70
  -2 -10  -4   64.09    2.80
  -2 -10  -4   60.49    6.20
  -2 -10  -4   55.69    2.80
   2 -10   4   56.19    3.00
   2 -10   4   65.99    6.40
   2 -10   4   64.19    4.60
  -2 -10  -4   56.29    4.90
   2 -10   4   58.09    7.70
   2 -10   4   60.89    5.40
   2 -10   4   58.89    3.50
  -2  10  -5    1.70    2.20
   2  10   5    2.80    2.40
   2  10   5    1.00    1.80
   2  10   5   -0.10    1.80
   2 -10   5    1.60    2.00
  -2 -10  -5    2.50    3.10
   2 -10   5    0.50    2.50
   2 -10   5    4.90    1.80
   2 -10   5    0.80    1.10
   2  10   6   52.89    7.50
  -2  10  -6   60.39    7.80
   2 -10   6   60.49    7.40
   2 -10   6   57.69    4.60
  -2 -10  -6   75.89    9.70
   2 -10   6   57.29    5.00
   2 -10   6   53.29    9.10
   2  10   7    3.90    2.90
   2  10   7    3.30    2.70
  -2  10  -7   12.70    3.50
   2 -10   7    8.40    4.10
   2 -10   7   10.10    2.90
   2 -10   7    2.60    3.20
  -2 -10  -7    9.00    4.50
   2  10   8    0.40    2.70
   2  10   8   -1.50    3.00
   2 -10   8    3.80    2.10
  -2 -10  -8    7.40    4.70
   2 -10   8    2.40    3.30
   2 -10   8    1.20    3.10
   2 -10   8    1.40    3.20
  -2  11   8    5.30    3.10
  -2  11   8    7.20    3.00
  -2 -11   8    4.50    3.50
   2 -11  -8   -0.10    4.40
  -2 -11   8   -0.90    2.70
  -2 -11   8    0.70    2.00
  -2 -11   8    6.40    4.60
  -2  11   7    1.50    2.60
  -2  11   7    2.50    2.00
  -2 -11   7    2.10    2.40
  -2 -11   7    0.80    2.30
  -2 -11   7    2.30    2.70
  -2 -11   7    3.50    2.10
  -2 -11   7    7.30    4.00
   2 -11  -7    0.40    3.20
  -2 -11   7    7.60    3.60
  -2  11   6    5.00    2.90
  -2  11   6    9.60    2.60
   2  11  -6    6.70    2.90
  -2 -11   6    6.50    2.80
  -2 -11   6    3.00    1.90
  -2 -11   6    2.30    2.30
  -2 -11   6    7.00    2.30
  -2 -11   6    8.40    3.40
   2 -11  -6   11.40    3.00
   2  11  -5   22.80    4.30
  -2  11   5   29.80    4.20
  -2  11   5   17.50    4.30
  -2  11   5   16.10    3.70
  -2 -11   5   13.60    4.50
   2 -11  -5   21.60    5.00
  -2 -11   5   13.50    2.40
  -2 -11   5   14.50    2.70
  -2 -11   5   20.30    3.70
  -2 -11   5   13.50    3.30
   2 -11  -5   18.30    3.50
  -2 -11   5   18.40    3.40
  -2  11   4   63.09    5.90
   2  11  -4   71.29    6.10
  -2  11   4   66.49    5.20
  -2  11   4   57.19    4.80
  -2 -11   4   65.89    3.90
  -2 -11   4   61.29    8.10
  -2 -11   4   57.39    5.20
  -2 -11   4   61.49    3.50
   2 -11  -4   61.49    3.70
   2 -11  -4   73.19    6.50
   2 -11  -4   53.69    5.80
  -2 -11   4   59.29    4.90
   2 -11  -4   59.49    3.30
   2 -11  -4   55.39    4.60
  -2 -11   4   58.79    8.50
  -2  11   3    5.80    2.10
   2  11  -3    6.10    2.70
  -2  11   3    6.30    2.70
   2  11  -3    7.90    1.90
   2  11  -3    8.60    2.20
  -2  11   3    6.40    2.30
   2 -11  -3    7.10    2.00
  -2 -11   3    6.40    3.00
   2 -11  -3    6.30    2.70
   2 -11  -3    7.60    2.10
  -2 -11   3    7.00    2.50
  -2 -11   3    6.10    1.70
  -2 -11   3    4.50    1.10
   2 -11  -3    4.50    2.40
   2  11  -2   12.50    3.10
  -2  11   2    8.60    2.40
  -2  11   2   11.70    2.50
   2  11  -2    9.60    1.60
  -2  11   2   10.20    2.10
   2 -11  -2    7.40    2.30
   2 -11  -2   13.70    3.10
  -2 -11   2   16.70    3.90
  -2 -11   2   12.20    2.00
  -2 -11   2    9.60    2.60
  -2 -11   2   12.90    1.30
   2 -11  -2   11.70    2.70
   2 -11  -2   12.30    2.60
   2 -11  -2   10.50    2.50
   2  11  -1  336.77   11.80
  -2  11   1  336.57   11.50
   2  11  -1  351.06   13.60
  -2  11   1  338.37    9.80
   2  11  -1  339.07    7.90
  -2  11   1  324.87    8.70
  -2 -11   1  340.67   13.20
   2 -11  -1  329.37   11.00
   2 -11  -1  334.87   12.00
   2 -11  -1  333.27   10.90
  -2 -11   1  316.07    8.00
  -2 -11   1  346.07    9.60
  -2 -11   1  337.07   11.30
   2 -11  -1  338.57   12.30
   2 -11  -1  333.57    9.70
  -2  11   0   34.90    4.60
   2  11   0   32.60    4.20
   2  11   0   31.10    2.10
   2  11   0   30.60    2.60
  -2  11   0   39.50    3.20
  -2  11   0   34.50    1.50
   2  11   0   40.30    5.30
  -2 -11   0   37.90    4.90
   2 -11   0   39.00    3.70
  -2 -11   0   32.20    2.60
  -2 -11   0   36.00    3.60
   2 -11   0   37.70    5.20
   2 -11   0   36.30    5.00
  -2 -11   0   32.80    3.20
   2 -11   0   34.90    3.10
   2  11   1   46.20    3.50
   2  11   1   48.80    2.90
  -2  11  -1   45.60    4.20
   2  11   1   49.40    4.40
  -2  11  -1   43.80    4.50
  -2 -11  -1   44.50    4.20
   2 -11   1   47.10    5.90
  -2 -11  -1   45.10    4.00
  -2 -11  -1   46.30    3.90
   2 -11   1   49.30    3.50
   2 -11   1   53.49    5.30
   2 -11   1   54.29    4.30
  -2 -11  -1   48.30    4.30
   2  11   2    4.40    1.80
   2  11   2    3.20    1.70
  -2  11  -2    3.90    1.90
  -2  11  -2    1.80    1.60
   2  11   2    1.40    1.30
   2 -11   2    4.20    2.70
  -2 -11  -2    2.10    1.60
   2 -11   2    2.30    1.40
  -2 -11  -2    0.50    2.30
  -2 -11  -2    1.90    1.50
   2 -11   2    2.30    2.40
   2  11   3    2.20    1.60
   2  11   3    3.40    2.20
  -2  11  -3   -0.60    1.70
  -2  11  -3   -0.30    1.40
   2  11   3    0.00    1.40
  -2 -11  -3    2.30    1.80
   2 -11   3    1.70    2.20
  -2 -11  -3    1.60    1.40
  -2 -11  -3    1.60    1.40
   2 -11   3    3.90    2.30
   2 -11   3    1.40    3.00
  -2 -11  -3    0.70    1.50
  -2 -11  -3   -1.20    2.00
   2 -11   3   -1.80    1.30
   2  11   4    9.10    2.90
  -2  11  -4    9.60    3.00
   2  11   4    6.20    2.80
  -2  11  -4    8.10    3.40
   2  11   4    5.80    2.20
   2 -11   4    6.70    2.20
  -2 -11  -4    9.00    3.90
   2 -11   4    6.80    1.40
   2 -11   4    6.40    1.10
  -2 -11  -4    8.20    2.60
   2 -11   4   11.70    3.70
  -2 -11  -4    9.30    1.50
  -2 -11  -4    5.70    1.30
  -2  11  -5    8.50    3.60
   2  11   5    6.70    2.60
  -2  11  -5    4.20    2.80
   2  11   5   10.80    3.20
   2 -11   5   14.00    3.80
   2 -11   5    5.10    2.40
   2 -11   5    6.60    1.70
  -2 -11  -5    6.50    3.50
   2  11   6   -0.30    2.10
   2  11   6    4.40    3.00
  -2  11  -6    3.40    2.90
   2 -11   6   -0.80    1.60
   2 -11   6    0.70    2.70
  -2 -11  -6   -1.60    2.50
   2 -11   6    4.70    3.00
   2 -11   6    3.40    2.10
   2  11   7   -2.30    2.20
   2  11   7    2.20    2.60
  -2  11  -7   -1.50    2.20
   2 -11   7    1.10    3.30
  -2 -11  -7   13.20    4.80
   2 -11   7    6.80    2.40
   2 -11   7    1.10    1.80
   2 -11   7    1.40    3.10
   2  11   8   -2.10    3.00
   2  11   8    6.30    3.20
   2 -11   8    4.00    2.10
   2 -11   8    0.70    3.00
   2 -11   8    1.30    3.40
   2 -11   8    0.00    4.10
  -2  12   8   -0.10    2.80
  -2 -12   8   -1.20    3.00
  -2 -12   8   -4.10    2.10
  -2 -12   8    0.50    2.60
   2 -12  -8    3.10    3.70
  -2 -12   8    2.20    4.20
  -2  12   7    2.60    2.60
  -2  12   7    2.40    3.10
   2 -12  -7    5.10    4.00
  -2 -12   7   -2.00    2.20
  -2 -12   7    2.50    3.60
  -2 -12   7    9.60    4.00
  -2 -12   7   -0.10    2.00
  -2 -12   7   -1.40    2.00
   2  12  -6    7.80    3.80
  -2  12   6    1.20    1.70
  -2  12   6    1.70    2.40
  -2 -12   6   -2.40    2.90
  -2 -12   6    5.90    2.70
   2 -12  -6    2.90    2.60
  -2 -12   6    2.30    2.00
  -2 -12   6    0.50    1.70
  -2 -12   6    0.90    1.70
   2  12  -5  121.89    8.40
  -2  12   5  129.99    8.10
  -2  12   5  144.69    7.90
   2 -12  -5  135.69    9.70
  -2 -12   5  130.89    5.80
  -2 -12   5  128.39    6.00
   2 -12  -5  141.29    8.00
  -2 -12   5  135.99    7.70
  -2 -12   5  137.19    7.10
  -2 -12   5  128.49   10.00
   2  12  -4   15.70    3.70
  -2  12   4   11.50    3.10
  -2  12   4   13.80    3.70
  -2  12   4   12.50    3.00
  -2 -12   4    6.50    2.30
  -2 -12   4    8.60    2.00
   2 -12  -4   13.00    2.10
   2 -12  -4   10.80    3.00
  -2 -12   4   11.00    4.40
  -2 -12   4   11.00    3.30
   2 -12  -4   11.90    2.20
  -2 -12   4    9.30    1.70
   2 -12  -4   17.80    4.00
   2 -12  -4   10.40    3.20
   2  12  -3    3.80    1.70
  -2  12   3    6.10    2.20
   2  12  -3    5.30    1.50
  -2  12   3    3.40    1.90
  -2  12   3    4.80    2.50
   2  12  -3    1.60    2.40
   2 -12  -3    6.20    2.60
  -2 -12   3    4.30    2.40
   2 -12  -3    4.50    2.00
  -2 -12   3    6.70    3.30
  -2 -12   3    5.40    1.20
  -2 -12   3    4.60    1.50
   2 -12  -3    8.20    2.30
   2 -12  -3    3.50    2.50
  -2 -12   3    6.00    2.40
  -2  12   2   55.29    4.10
  -2  12   2   54.99    4.20
   2  12  -2   53.19    3.60
  -2  12   2   60.59    4.80
   2  12  -2   50.79    5.00
   2  12  -2   54.99    3.10
  -2 -12   2   49.70    2.60
   2 -12  -2   55.09    4.60
  -2 -12   2   55.99    4.70
   2 -12  -2   51.69    4.70
   2 -12  -2   53.09    6.30
  -2 -12   2   60.29    3.60
   2 -12  -2   59.19    4.90
   2 -12  -2   53.29    4.30
  -2 -12   2   52.49    5.50
   2  12  -1    1.70    1.40
   2  12  -1    2.40    1.00
  -2  12   1    2.60    1.40
   2  12  -1    0.70    1.10
  -2  12   1    2.90    1.30
  -2  12   1    3.90    2.00
  -2 -12   1    2.90    1.00
   2 -12  -1    3.70    1.70
  -2 -12   1    5.40    2.60
  -2 -12   1    3.50    1.60
   2 -12  -1    3.70    1.60
   2 -12  -1    3.50    1.90
   2 -12  -1    0.60    1.80
   2 -12  -1    2.30    1.50
   2  12   0  150.18    4.70
  -2  12   0  128.49    7.40
   2  12   0  146.69    5.60
  -2  12   0  150.28    6.30
   2  12   0  161.98    8.00
  -2  12   0  137.99    3.40
   2 -12   0  138.79    8.30
  -2 -12   0  142.89    6.60
  -2 -12   0  139.49    8.00
   2 -12   0  133.99    8.20
   2 -12   0  139.99    6.30
   2 -12   0  133.39    7.00
  -2 -12   0  139.09    5.60
   2  12   1   -0.30    1.20
  -2  12  -1   -0.80    1.70
   2  12   1    0.40    0.80
   2  12   1   -0.10    1.10
  -2  12  -1    3.00    1.60
   2 -12   1    2.50    2.60
   2 -12   1    2.40    2.20
   2 -12   1   -0.20    2.10
  -2 -12  -1   -0.60    1.10
  -2 -12  -1    1.40    1.10
   2 -12   1   -1.30    1.00
  -2 -12  -1    2.10    1.90
   2  12   2  174.98    8.50
  -2  12  -2  175.58    9.30
  -2  12  -2  179.18    7.80
   2  12   2  166.48    7.50
   2 -12   2  165.88    8.30
   2 -12   2  153.48    9.60
  -2 -12  -2  176.18    9.20
  -2 -12  -2  174.38    8.50
  -2 -12  -2  170.78    7.80
   2 -12   2  164.08   10.00
   2 -12   2  164.18    6.60
  -2 -12  -2  184.68    8.30
  -2 -12  -2  174.48    8.10
  -2  12  -3   55.79    4.90
  -2  12  -3   40.10    5.60
   2  12   3   47.40    4.60
   2  12   3   51.19    4.30
   2  12   3   50.89    4.90
   2 -12   3   56.19    7.50
  -2 -12  -3   49.80    4.90
  -2 -12  -3   50.39    4.80
  -2 -12  -3   64.79    7.70
  -2 -12  -3   48.40    3.80
  -2 -12  -3   44.80    4.00
   2 -12   3   50.19    3.80
  -2  12  -4   63.59    5.80
   2  12   4   57.69    5.60
   2  12   4   78.39    6.10
   2  12   4   64.09    5.40
  -2  12  -4   64.79    6.30
  -2 -12  -4   72.99    3.60
   2 -12   4   64.09    2.20
   2 -12   4   77.69    7.70
   2 -12   4   60.89    2.50
  -2 -12  -4   67.79    3.70
  -2 -12  -4   68.29    7.20
  -2  12  -5    2.10    2.30
  -2  12  -5    2.90    2.70
   2  12   5    0.70    2.30
   2  12   5   -0.30    2.30
  -2 -12  -5   -3.10    1.80
   2 -12   5   -1.60    1.80
   2 -12   5    3.10    1.20
   2 -12   5   -0.20    2.20
   2 -12   5    0.80    1.40
   2  12   6   10.80    3.80
  -2  12  -6   11.90    3.60
   2  12   6   10.10    3.40
   2 -12   6    6.70    3.10
  -2 -12  -6    6.70    4.10
   2 -12   6    6.60    2.10
   2 -12   6   11.50    2.60
  -2  12  -7    7.00    3.90
   2  12   7    7.30    3.50
   2  12   7    7.10    3.70
   2 -12   7    1.40    4.00
   2 -12   7    5.90    2.20
   2 -12   7   14.00    3.20
   2 -12   7    2.60    3.80
  -2 -12  -7    4.50    4.40
   2  12   8    7.00    3.80
  -2 -12  -8    9.80    4.50
   2 -12   8    1.80    2.30
   2 -12   8   -4.50    3.70
  -2  13   7   20.50    3.80
  -2  13   7   22.90    4.70
  -2 -13   7   15.70    3.80
  -2 -13   7   24.20    4.80
  -2 -13   7    2.60    4.50
   2 -13  -7   22.40    5.50
  -2 -13   7   24.30    3.90
  -2 -13   7   19.40    3.50
  -2  13   6   32.30    5.50
  -2  13   6   30.50    5.10
   2  13  -6   36.40    6.30
  -2 -13   6   36.50    5.20
   2 -13  -6   25.20    5.80
  -2 -13   6   25.10    5.90
  -2 -13   6   23.40    3.40
  -2 -13   6   35.00    4.80
  -2 -13   6   31.00    3.80
  -2  13   5    6.00    2.60
  -2  13   5    7.80    2.70
   2  13  -5    5.90    3.30
  -2 -13   5    3.40    1.80
   2 -13  -5    8.10    3.40
  -2 -13   5    7.60    2.20
  -2 -13   5    9.10    2.80
   2 -13  -5    7.50    1.40
   2 -13  -5    6.60    1.00
  -2 -13   5    2.80    3.30
  -2  13   4   71.79    5.70
  -2  13   4   91.69    6.10
  -2  13   4   80.39    6.50
   2  13  -4   80.39    7.00
   2 -13  -4   75.49    4.30
  -2 -13   4   74.09    4.20
   2 -13  -4   74.49    6.90
   2 -13  -4   72.59    5.90
  -2 -13   4   75.49   11.10
  -2 -13   4   61.59    5.00
   2 -13  -4   57.39    6.00
  -2  13   3    3.20    2.30
   2  13  -3    4.50    1.50
   2  13  -3    4.80    2.40
  -2  13   3    3.70    2.10
  -2  13   3    3.70    2.10
   2  13  -3    3.30    1.60
  -2 -13   3    0.10    2.40
  -2 -13   3    4.30    1.20
  -2 -13   3    7.20    1.70
   2 -13  -3    3.90    2.00
   2 -13  -3    7.10    2.30
   2 -13  -3    3.20    1.90
   2 -13  -3    1.30    1.90
   2 -13  -3    9.60    3.00
  -2  13   2  269.67   10.90
   2  13  -2  242.68    7.40
  -2  13   2  276.07    9.50
  -2  13   2  269.07    9.10
   2  13  -2  255.77   11.10
   2  13  -2  269.87    8.50
   2 -13  -2  273.77   10.60
   2 -13  -2  270.67   11.20
   2 -13  -2  265.27   10.10
   2 -13  -2  276.57   10.70
  -2 -13   2  274.57   13.30
  -2 -13   2  255.07    7.00
  -2 -13   2  261.07   12.70
   2 -13  -2  270.47   11.10
  -2 -13   2  261.27   10.60
  -2 -13   2  258.97    8.20
  -2  13   1    3.10    1.60
   2  13  -1    7.40    1.80
  -2  13   1    5.10    1.40
   2  13  -1    3.70    2.30
   2  13  -1    6.00    1.40
  -2  13   1    3.90    2.30
  -2 -13   1    6.60    2.00
  -2 -13   1    3.30    2.30
   2 -13  -1    5.20    2.10
   2 -13  -1    7.00    3.00
   2 -13  -1    5.80    1.90
   2 -13  -1    7.50    2.90
  -2 -13   1    8.90    3.50
  -2 -13   1    6.40    1.40
   2 -13  -1    5.60    2.70
  -2 -13   1    9.10    2.90
  -2  13   0   22.20    1.20
   2  13   0   20.20    3.90
   2  13   0   23.70    2.60
   2  13   0   22.10    2.10
  -2  13   0   29.10    4.30
  -2  13   0   25.70    3.30
  -2 -13   0   24.30    2.90
   2 -13   0   29.60    4.90
   2 -13   0   28.70    4.70
   2 -13   0   25.50    3.30
   2 -13   0   21.70    3.70
  -2 -13   0   25.80    4.60
  -2 -13   0   24.90    4.80
  -2 -13   0   19.00    3.30
  -2  13  -1    5.10    2.00
   2  13   1    8.90    2.60
   2  13   1    9.40    1.70
  -2  13  -1    7.90    3.00
   2  13   1    7.30    2.00
   2 -13   1   12.70    3.10
  -2 -13  -1    6.90    2.10
  -2 -13  -1    7.30    3.10
   2 -13   1    8.60    3.30
   2 -13   1    6.90    1.90
   2 -13   1    9.10    3.70
  -2 -13  -1    8.10    2.40
  -2 -13  -1    6.20    2.40
  -2 -13  -1   14.60    3.10
   2  13   2   55.69    5.10
  -2  13  -2   58.49    4.80
   2  13   2   47.80    4.30
  -2  13  -2   55.09    6.60
   2  13   2   55.79    3.90
  -2 -13  -2   52.39    5.00
   2 -13   2   59.89    7.50
  -2 -13  -2   57.89    4.90
  -2 -13  -2   53.39    5.50
   2 -13   2   61.89    6.30
   2 -13   2   57.69    4.00
  -2 -13  -2   55.39    6.70
  -2 -13  -2   56.49    4.80
   2  13   3   15.70    3.40
  -2  13  -3    8.70    3.20
  -2  13  -3    9.30    2.90
   2  13   3    8.60    2.70
   2  13   3    8.30    2.50
  -2 -13  -3   12.50    3.60
  -2 -13  -3    9.20    2.60
   2 -13   3   11.30    3.40
  -2 -13  -3    8.50    2.40
  -2 -13  -3    4.40    2.10
   2 -13   3    7.80    2.20
  -2  13  -4   33.80    4.90
  -2  13  -4   43.00    7.90
   2  13   4   46.20    5.50
   2  13   4   37.60    5.40
  -2 -13  -4   44.10    3.00
  -2 -13  -4   40.50    3.30
   2 -13   4   39.60    7.00
  -2 -13  -4   41.50    6.70
   2 -13   4   36.60    4.20
   2  13   5    6.50    2.80
  -2  13  -5    3.40    2.60
  -2  13  -5    5.40    3.20
   2  13   5    2.50    2.70
  -2 -13  -5    3.20    3.30
   2 -13   5    5.50    1.30
   2 -13   5    3.30    2.90
   2 -13   5    2.80    1.00
   2  13   6    7.80    3.30
   2  13   6    3.70    2.90
  -2  13  -6    2.80    3.20
  -2 -13  -6    5.70    3.50
   2 -13   6    3.90    4.00
   2 -13   6    2.50    1.40
   2 -13   6    7.40    2.10
  -2  13  -7    0.10    2.50
   2  13   7   -1.20    2.50
   2  13   7    7.00    3.40
  -2 -13  -7    7.00    4.20
   2 -13   7    5.40    2.50
   2 -13   7    5.10    3.50
   2 -13   7    2.20    1.80
   2 -13   7    2.30    4.10
  -2  14   7    5.90    3.30
  -2  14   7    7.60    3.60
  -2 -14   7   22.60    4.40
  -2 -14   7   -1.50    2.40
  -2 -14   7    1.30    2.60
  -2 -14   7    8.90    5.30
   2 -14  -7    5.50    4.10
  -2 -14   7    5.00    2.60
  -2  14   6    0.80    2.30
  -2  14   6   -2.00    2.10
   2  14  -6    1.30    3.10
  -2 -14   6    0.70    2.10
  -2 -14   6    6.40    4.30
  -2 -14   6   10.20    2.90
  -2 -14   6    3.30    2.20
  -2 -14   6    0.70    1.60
   2 -14  -6    1.20    3.10
   2  14  -5    2.30    2.40
  -2  14   5   -0.50    1.90
  -2  14   5    0.60    2.50
   2 -14  -5    1.40    0.90
   2 -14  -5    1.60    2.70
   2 -14  -5    0.30    0.70
  -2 -14   5    1.40    2.70
  -2 -14   5    3.10    2.10
  -2 -14   5   -3.70    1.10
  -2  14   4   37.60    5.10
  -2  14   4   37.30    5.10
   2  14  -4   34.70    6.40
  -2  14   4   44.20    4.50
   2  14  -4   36.70    3.50
   2 -14  -4   32.50    4.00
  -2 -14   4   31.00    3.20
  -2 -14   4   35.60    2.80
   2 -14  -4   46.90    6.30
  -2 -14   4   41.40    4.20
   2 -14  -4   32.60    3.30
  -2 -14   4   47.10    7.80
  -2  14   3   -0.30    1.70
  -2  14   3    3.20    1.80
   2  14  -3    1.30    2.60
  -2  14   3    7.10    2.70
   2  14  -3   -0.10    1.10
   2 -14  -3    2.50    2.30
  -2 -14   3    1.70    1.00
  -2 -14   3    3.30    3.20
   2 -14  -3    3.60    2.30
   2 -14  -3    1.40    1.80
  -2 -14   3    0.90    1.40
   2 -14  -3    1.90    2.30
  -2  14   2    0.90    1.60
   2  14  -2   -0.30    2.20
   2  14  -2    1.80    1.30
  -2  14   2    0.80    1.90
  -2  14   2    2.10    1.70
   2  14  -2    1.30    1.10
   2 -14  -2   -1.00    1.30
   2 -14  -2    0.20    1.80
   2 -14  -2    0.10    2.00
   2 -14  -2    2.50    2.40
  -2 -14   2   -0.70    0.70
  -2 -14   2    2.60    1.50
   2 -14  -2   -0.60    1.70
  -2 -14   2    2.90    2.90
   2  14  -1   16.30    3.90
   2  14  -1   18.10    2.20
  -2  14   1   19.40    2.10
   2  14  -1   20.00    2.60
  -2  14   1   21.50    3.20
  -2  14   1   16.30    3.60
   2 -14  -1   15.50    3.90
  -2 -14   1   13.70    4.20
   2 -14  -1   20.20    3.50
   2 -14  -1   30.40    5.10
  -2 -14   1   21.30    2.20
  -2 -14   1   16.50    3.00
   2 -14  -1   19.80    2.70
   2 -14  -1   21.20    3.70
  -2 -14   1   20.10    4.60
  -2  14   0  187.68    4.10
   2  14   0  192.68    9.70
  -2  14   0  191.48    7.70
   2  14   0  188.68    6.00
  -2  14   0  191.88    9.70
   2  14   0  186.48    6.70
   2 -14   0  182.38    8.00
   2 -14   0  195.48   10.40
   2 -14   0  174.18    9.80
   2 -14   0  197.88   10.80
  -2 -14   0  186.98   10.50
  -2 -14   0  175.28   10.20
  -2 -14   0  180.78    8.20
   2  14   1    1.80    1.30
   2  14   1    1.60    1.80
  -2  14  -1    0.30    2.20
   2  14   1   -0.70    2.20
  -2  14  -1    1.30    1.70
   2 -14   1    0.60    3.20
  -2 -14  -1    6.90    3.10
  -2 -14  -1    3.20    1.60
   2 -14   1    1.90    2.30
  -2 -14  -1    6.80    2.90
   2 -14   1   -0.50    1.30
  -2 -14  -1   -1.80    2.00
  -2  14  -2  277.97   10.50
   2  14   2  273.67   11.90
   2  14   2  303.57    9.30
  -2  14  -2  269.87   12.60
   2  14   2  261.57    9.80
  -2 -14  -2  278.57   11.00
  -2 -14  -2  281.27   11.60
  -2 -14  -2  286.27   12.40
   2 -14   2  287.17   14.00
  -2 -14  -2  281.47   11.10
   2 -14   2  284.87    9.40
  -2  14  -3   50.49    5.10
   2  14   3   45.40    4.20
   2  14   3   46.20    4.90
   2  14   3   55.19    6.50
  -2 -14  -3   43.00    5.40
   2 -14   3   47.30    4.00
  -2 -14  -3   49.40    6.90
  -2 -14  -3   45.00    4.30
   2  14   4   49.70    5.00
   2  14   4   45.00    5.80
  -2  14  -4   52.19    7.10
  -2  14  -4   50.59    6.20
   2 -14   4   39.90    4.00
  -2 -14  -4   49.00    3.70
  -2 -14  -4   58.19    7.90
   2 -14   4   49.99    8.00
  -2  14  -5    6.10    2.80
   2  14   5    8.90    3.10
   2  14   5    3.50    2.70
  -2  14  -5    3.20    3.30
  -2 -14  -5   -1.90    2.40
   2 -14   5   -0.70    3.20
  -2  14  -6    6.10    3.50
   2  14   6   -0.70    2.40
   2  14   6    1.50    2.50
   2 -14   6    1.40    1.60
   2 -14   6   -2.10    0.90
  -2 -14  -6    6.20    3.90
   2 -14   6    5.00    4.10
   2  14   7    2.40    3.40
   2  14   7   -4.60    2.60
  -2  14  -7    2.30    3.00
  -2 -14  -7    6.80    4.30
   2 -14   7    2.30    4.20
   2  15  -7   19.20    5.40
  -2  15   7   11.30    3.40
  -2 -15   7   13.20    6.60
   2 -15  -7   25.80    6.20
  -2 -15   7   13.00    3.20
  -2 -15   7    6.30    3.30
   2  15  -6   33.90    6.00
  -2  15   6   32.80    5.50
  -2  15   6   32.50    5.00
  -2 -15   6   22.90    3.40
  -2 -15   6   34.00    4.80
  -2 -15   6   26.30    3.60
  -2 -15   6   31.60    7.80
  -2 -15   6   38.10    5.40
   2 -15  -6   33.60    6.70
  -2  15   5    6.50    2.50
  -2  15   5   -0.80    2.40
   2  15  -5    1.90    3.30
   2 -15  -5    6.20    1.40
  -2 -15   5    8.60    2.60
  -2 -15   5    5.30    3.20
  -2 -15   5    3.10    1.70
   2 -15  -5    5.30    1.40
   2 -15  -5    3.20    3.10
  -2 -15   5    2.10    1.70
   2  15  -4   48.90    6.60
  -2  15   4   37.80    5.20
  -2  15   4   32.20    5.50
   2 -15  -4   41.60    4.40
  -2 -15   4   34.00    2.70
   2 -15  -4   46.90    6.50
  -2 -15   4   33.20    3.10
  -2 -15   4   37.00    6.60
   2 -15  -4   39.60    3.60
  -2 -15   4   43.10    4.20
  -2  15   3    1.40    1.70
  -2  15   3    1.00    1.80
  -2  15   3    0.50    2.10
   2  15  -3    0.30    2.80
   2  15  -3    1.40    1.40
  -2 -15   3    5.10    3.30
   2 -15  -3    1.70    2.20
   2 -15  -3    2.40    2.40
  -2 -15   3    1.10    1.40
   2 -15  -3    0.70    2.30
  -2 -15   3    2.50    1.70
  -2  15   2   96.79    7.20
  -2  15   2   98.69    5.80
   2  15  -2  111.69    7.90
  -2  15   2   95.89    5.20
   2 -15  -2  100.19    7.30
   2 -15  -2   87.29    5.90
   2 -15  -2   83.49    6.70
  -2 -15   2  106.49    9.20
   2 -15  -2  102.99    7.00
  -2 -15   2   95.79    5.10
  -2 -15   2   93.39    4.30
   2  15  -1   24.30    2.80
  -2  15   1   29.30    5.10
  -2  15   1   22.60    2.20
   2  15  -1   21.90    2.50
   2  15  -1   24.60    4.60
  -2  15   1   26.40    3.50
  -2 -15   1   32.10    3.90
   2 -15  -1   25.30    2.70
  -2 -15   1   21.20    5.10
   2 -15  -1   24.10    4.70
  -2 -15   1   29.50    2.70
   2 -15  -1   17.00    3.50
   2 -15  -1   25.90    5.10
   2  15   0  307.57   13.00
  -2  15   0  320.37   10.60
   2  15   0  288.57    8.30
  -2  15   0  309.67   13.10
   2  15   0  300.47    9.20
   2 -15   0  293.17   13.50
   2 -15   0  308.67   14.20
   2 -15   0  296.47   11.00
  -2 -15   0  295.37    9.70
  -2 -15   0  319.97   14.00
  -2 -15   0  308.17   14.10
  -2 -15   0  322.77   12.70
   2  15   1    2.30    2.40
   2  15   1    5.80    2.00
   2  15   1    5.10    1.80
  -2  15  -1    4.70    2.40
  -2  15  -1    3.00    2.10
  -2 -15  -1    8.00    2.50
   2 -15   1    5.00    1.90
   2 -15   1    4.10    3.30
  -2 -15  -1    6.20    2.60
  -2 -15  -1    7.40    2.80
   2  15   2   17.30    3.20
  -2  15  -2   18.60    3.50
  -2  15  -2   28.00    6.30
   2  15   2   25.10    3.20
  -2 -15  -2   26.60    4.90
  -2 -15  -2   24.80    4.10
   2 -15   2   21.30    3.10
   2 -15   2   22.30    5.30
  -2 -15  -2   26.00    4.10
  -2 -15  -2   28.70    5.20
   2  15   3   40.80    4.00
   2  15   3   40.60    5.80
  -2  15  -3   27.70    5.50
   2  15   3   37.40    4.80
  -2  15  -3   36.70    5.00
  -2 -15  -3   40.60    5.20
  -2 -15  -3   36.70    4.60
   2 -15   3   33.80    3.80
  -2 -15  -3   38.60    6.40
   2 -15   3   39.90    7.00
  -2 -15  -3   37.20    4.70
  -2  15  -4   -1.40    2.70
  -2  15  -4   -2.60    1.50
   2  15   4    4.20    2.70
   2  15   4    2.20    2.00
   2 -15   4   -1.60    1.90
  -2 -15  -4    8.20    3.70
   2 -15   4    3.40    2.60
  -2 -15  -4    1.40    1.80
  -2 -15  -4    0.90    1.80
   2  15   5   28.60    4.70
   2  15   5   24.30    4.80
  -2  15  -5   24.60    5.40
  -2  15  -5   28.00    5.10
   2 -15   5   24.10    6.10
  -2 -15  -5   33.50    6.50
   2  15   6    3.90    3.50
   2  15   6    4.70    3.30
  -2  15  -6    6.50    3.60
  -2  15  -6    5.80    3.40
  -2 -15  -6    8.30    4.50
   2 -15   6    3.30    1.20
   2 -15   6    1.90    4.60
  -2  16   6    5.00    3.00
  -2  16   6    1.70    2.60
   2  16  -6    9.10    4.70
   2 -16  -6    8.10    4.30
  -2 -16   6   17.10    5.20
  -2 -16   6   10.90    2.70
  -2 -16   6    9.00    4.90
  -2 -16   6    0.40    3.10
  -2  16   5   32.30    5.20
   2  16  -5   25.50    5.50
  -2  16   5   34.90    5.30
   2 -16  -5   26.90    2.40
  -2 -16   5   22.50    6.70
   2 -16  -5   29.70    2.90
  -2 -16   5   29.80    3.50
  -2 -16   5   30.00    4.30
   2 -16  -5   23.30    6.10
  -2  16   4    1.40    2.10
  -2  16   4    7.80    3.10
   2  16  -4    5.10    3.70
  -2  16   4    7.00    3.10
  -2 -16   4    1.30    3.20
  -2 -16   4    3.90    1.50
   2 -16  -4    4.00    2.50
  -2 -16   4    1.50    1.60
  -2 -16   4    8.40    2.20
   2 -16  -4    2.10    2.70
   2 -16  -4    6.50    3.20
  -2  16   3   31.30    4.30
  -2  16   3   31.30    4.40
   2  16  -3   30.10    5.20
  -2  16   3   24.60    4.80
   2  16  -3   27.00    2.80
  -2 -16   3   22.00    2.90
   2 -16  -3   29.70    5.00
  -2 -16   3   32.10    6.10
   2 -16  -3   33.60    4.70
   2 -16  -3   33.90    5.00
  -2  16   2    3.00    2.10
  -2  16   2    1.80    1.60
   2  16  -2    1.10    2.40
   2  16  -2    4.80    1.80
   2  16  -2    5.80    1.60
   2 -16  -2    4.50    2.70
   2 -16  -2    2.50    2.70
   2 -16  -2    5.40    3.00
  -2 -16   2    3.50    3.70
  -2 -16   2    6.90    2.10
  -2 -16   2    5.10    1.60
   2  16  -1   12.70    2.10
   2  16  -1   11.40    2.20
  -2  16   1   11.40    1.80
   2  16  -1    9.70    3.60
  -2  16   1   10.10    2.70
   2 -16  -1   16.80    4.40
   2 -16  -1   18.30    4.10
  -2 -16   1   11.00    2.90
  -2 -16   1   14.30    4.60
   2 -16  -1   13.80    3.20
   2  16   0   -1.00    2.30
  -2  16   0    1.70    1.80
   2  16   0   -0.40    1.40
  -2  16   0   -0.10    2.70
   2  16   0   -1.50    1.10
  -2 -16   0   -1.30    1.90
  -2 -16   0    2.20    2.60
  -2 -16   0   -0.10    1.50
   2 -16   0    4.20    3.00
   2 -16   0   -2.80    1.40
  -2  16  -1    3.10    2.90
  -2  16  -1    3.30    1.90
   2  16   1    2.30    2.30
   2  16   1   -0.50    1.00
   2  16   1   -1.70    1.50
  -2 -16  -1   -3.20    2.30
  -2 -16  -1    4.30    2.30
  -2 -16  -1   -0.20    1.70
   2 -16   1   -0.40    1.70
  -2 -16  -1   -0.50    2.40
   2 -16   1    6.00    3.50
   2  16   2    5.80    1.70
  -2  16  -2    8.20    2.80
   2  16   2    8.30    3.00
   2  16   2    3.90    2.20
  -2  16  -2    7.40    3.50
  -2 -16  -2   13.30    3.80
  -2 -16  -2    4.20    2.40
  -2 -16  -2    3.80    2.40
  -2 -16  -2    1.70    2.10
   2 -16   2    1.10    3.40
   2 -16   2    2.70    1.80
   2  16   3   20.40    4.50
  -2  16  -3   16.80    3.30
   2  16   3   12.50    2.80
  -2  16  -3   17.70    4.90
   2 -16   3   17.40    4.80
  -2 -16  -3   22.90    3.90
  -2 -16  -3   16.70    3.50
   2 -16   3    9.80    2.50
  -2 -16  -3   14.40    3.60
  -2 -16  -3   17.50    4.50
  -2  16  -4    2.00    2.40
   2  16   4   -1.40    2.20
   2  16   4    1.80    2.00
  -2  16  -4    1.70    3.30
  -2 -16  -4    6.90    5.40
   2 -16   4    0.90    3.60
  -2 -16  -4   -0.10    1.80
  -2 -16  -4    2.30    1.90
   2  16   5   17.70    4.60
  -2  16  -5   26.00    5.20
  -2  16  -5   10.70    4.90
   2  16   5   18.10    3.80
   2 -16   5   16.20    5.00
  -2 -16  -5   13.30    4.50
   2  16   6   26.90    5.00
  -2  16  -6   31.60    5.60
   2  16   6   17.80    3.90
  -2 -16  -6   25.90    5.70
  -2  17   6   -1.00    2.30
   2  17  -6   -0.50    4.40
  -2  17   6   -0.40    3.00
  -2 -17   6    0.80    2.30
   2 -17  -6    4.10    4.30
  -2 -17   6    8.40    5.60
  -2  17   5    3.60    2.80
  -2  17   5    4.90    2.60
   2  17  -5    2.90    3.30
  -2 -17   5    5.70    5.20
   2 -17  -5    1.00    1.50
   2 -17  -5    5.10    2.50
  -2 -17   5   -0.20    1.60
   2 -17  -5    1.30    3.10
  -2 -17   5    5.60    2.70
  -2  17   4   12.10    3.20
   2  17  -4   11.60    4.50
  -2  17   4   11.50    3.40
   2 -17  -4    7.70    2.70
  -2 -17   4   18.70    6.50
   2 -17  -4   11.70    3.10
  -2 -17   4   10.70    1.90
   2 -17  -4   16.50    4.20
  -2 -17   4   10.60    2.10
  -2 -17   4   16.90    3.00
   2  17  -3    5.40    2.80
   2  17  -3    8.10    1.90
  -2  17   3    4.00    2.50
  -2  17   3    4.70    3.00
   2 -17  -3    8.60    3.00
  -2 -17   3    1.30    2.80
   2 -17  -3    4.40    3.70
  -2 -17   3    5.40    1.80
   2 -17  -3    5.40    2.60
   2  17  -2   33.80    3.50
  -2  17   2   32.30    4.20
  -2  17   2   33.00    3.30
  -2  17   2   31.90    5.70
   2  17  -2   32.00    5.80
   2 -17  -2   40.70    5.70
   2 -17  -2   29.90    5.40
  -2 -17   2   43.50    7.70
  -2 -17   2   37.20    3.50
  -2  17   1   -1.20    0.90
   2  17  -1    2.10    3.00
  -2  17   1   -0.70    1.70
   2  17  -1    2.10    1.70
   2  17  -1    1.60    1.30
  -2  17   1    1.90    2.40
  -2 -17   1    2.10    3.10
  -2 -17   1    6.10    3.00
   2 -17  -1   -2.00    2.50
   2 -17  -1    1.10    1.90
  -2 -17   1    1.50    2.20
  -2  17   0    5.70    2.90
  -2  17   0    4.60    2.10
   2  17   0    3.00    1.40
   2  17   0    4.00    2.80
   2  17   0    4.30    2.00
  -2 -17   0    7.50    2.70
   2 -17   0   -1.70    1.80
  -2 -17   0   -0.20    2.90
   2 -17   0    3.70    3.20
  -2 -17   0    4.60    1.90
  -2  17  -1    1.00    1.90
   2  17   1   -0.20    1.30
  -2  17  -1    5.30    3.30
   2  17   1    3.90    3.00
   2  17   1    1.10    1.90
  -2 -17  -1    1.10    1.70
   2 -17   1    8.90    3.60
  -2 -17  -1    0.40    2.40
   2 -17   1    4.20    1.90
  -2 -17  -1    4.90    2.40
  -2  17  -2    2.30    1.90
   2  17   2    3.50    2.00
   2  17   2   -1.70    1.90
   2  17   2    2.10    1.70
  -2  17  -2    5.70    3.40
   2 -17   2   -0.40    3.10
  -2 -17  -2   10.40    3.30
  -2 -17  -2   -0.10    2.00
  -2 -17  -2    5.00    2.70
   2 -17   2    0.40    1.70
  -2 -17  -2    2.70    2.90
   2  17   3    6.40    2.30
  -2  17  -3    6.70    2.60
  -2  17  -3    5.50    4.10
   2  17   3    7.40    3.40
  -2 -17  -3   11.50    3.50
   2 -17   3   15.00    4.80
   2 -17   3    5.20    2.10
  -2 -17  -3    7.80    3.30
  -2 -17  -3   15.20    3.60
  -2 -17  -3   11.40    3.30
   2  17   4   -2.00    1.90
  -2  17  -4   -4.70    2.10
   2  17   4    0.90    1.70
  -2  17  -4    2.90    3.90
  -2 -17  -4   -0.60    2.70
   2 -17   4    0.70    3.30
  -2 -17  -4    2.80    2.20
  -2 -17  -4    2.30    3.10
  -2  17  -5   -1.30    3.60
   2  17   5   -1.10    2.20
   2  17   5    1.20    3.60
   2 -17   5    2.00    4.30
  -2 -17  -5   -0.20    0.90
  -2 -17  -5    0.90    1.20
  -2 -17  -5    2.00    4.00
  -2  18   5   25.90    4.90
  -2  18   5   21.40    4.50
   2  18  -5   26.50    5.90
  -2 -18   5   18.70    6.30
   2 -18  -5   26.10    5.80
   2 -18  -5   28.40    3.20
  -2  18   4    9.80    4.00
  -2  18   4    3.60    2.70
   2  18  -4    8.60    4.40
   2 -18  -4    6.80    3.00
  -2 -18   4    5.40    1.80
  -2 -18   4    5.00    1.90
   2 -18  -4    3.80    3.50
  -2 -18   4   -4.70    4.00
   2 -18  -4   10.90    3.60
  -2  18   3   30.30    4.80
   2  18  -3   22.60    5.20
  -2  18   3   29.60    4.50
   2  18  -3   21.50    2.80
  -2  18   3   29.40    5.20
   2 -18  -3   33.80    5.00
  -2 -18   3   28.60    3.10
  -2 -18   3   28.50    6.80
   2 -18  -3   24.40    4.50
   2 -18  -3   33.80    5.40
  -2 -18   3   25.50    4.80
   2  18  -2    6.40    1.80
  -2  18   2    0.60    1.70
  -2  18   2    1.60    2.50
   2  18  -2    7.10    1.80
  -2  18   2    0.80    2.00
   2  18  -2    3.70    2.30
  -2 -18   2   -4.00    2.40
  -2 -18   2    6.30    2.20
   2 -18  -2    3.50    2.80
  -2  18   1    6.70    3.20
  -2  18   1    1.60    1.10
   2  18  -1    2.20    1.80
   2  18  -1    1.90    1.30
   2  18  -1    2.90    2.70
  -2  18   1   -2.40    1.70
  -2 -18   1   -0.50    1.30
  -2 -18   1    4.60    3.30
   2 -18  -1   -3.70    2.60
  -2  18   0   91.09    6.00
   2  18   0   87.49    5.00
   2  18   0   91.79    7.60
  -2  18   0   85.39    7.40
  -2 -18   0   89.89    6.20
   2 -18   0   74.39    7.70
  -2 -18   0   93.99    8.60
   2 -18   0   93.39    7.90
   2  18   1   13.20    4.20
  -2  18  -1    6.20    3.50
  -2  18  -1    6.70    2.60
   2  18   1    5.60    1.80
   2  18   1    2.10    2.30
   2 -18   1    5.90    2.50
   2 -18   1    6.10    4.00
  -2 -18  -1    5.90    3.70
  -2 -18  -1    6.00    2.80
  -2 -18  -1    5.10    2.20
   2  18   2   24.60    4.80
   2  18   2   33.30    4.50
  -2  18  -2   38.30    6.80
   2  18   2   33.00    3.50
  -2  18  -2   37.90    4.90
  -2 -18  -2   36.00    5.70
   2 -18   2   32.20    6.70
  -2 -18  -2   40.60    6.40
  -2 -18  -2   38.90    6.80
   2 -18   2   33.50    4.40
   2  18   3   20.70    3.50
  -2  18  -3   23.30    4.30
   2  18   3   17.30    4.60
  -2  18  -3   13.00    4.70
   2 -18   3   19.00    6.00
  -2 -18  -3   19.50    4.40
  -2 -18  -3   22.00    4.90
  -2 -18  -3   20.20    3.90
   2  18   4    2.40    3.40
   2  18   4   -3.60    1.60
  -2  18  -4   -1.20    2.40
  -2  18  -4    7.40    4.10
  -2 -18  -4    1.20    2.60
  -2 -18  -4   -0.10    2.30
  -2 -18  -4    0.60    2.70
   2 -18   4    2.60    4.20
   2  18   5   -3.60    2.00
   2  18   5   -0.40    2.40
  -2  18  -5    7.80    3.70
  -2  18  -5    2.50    4.00
  -2 -18  -5    7.80    4.10
   2 -18   5    1.60    4.10
  -2  19   4    4.90    3.40
  -2  19   4   -3.50    2.20
   2  19  -4    3.40    3.40
  -2 -19   4    3.00    1.40
   2 -19  -4   -1.90    2.30
  -2 -19   4   -1.20    4.90
   2 -19  -4    7.00    3.30
  -2  19   3    5.00    3.10
   2  19  -3    2.90    1.50
   2  19  -3   -2.90    3.50
  -2  19   3   -2.10    2.00
  -2 -19   3   -0.20    1.50
   2 -19  -3    1.80    2.30
   2 -19  -3   -1.00    2.90
  -2 -19   3   -3.40    4.00
   2 -19  -3    7.40    5.50
   2  19  -2    5.60    2.00
  -2  19   2   -0.20    1.80
  -2  19   2    4.00    2.50
   2  19  -2   -5.30    2.90
   2  19  -2    7.40    1.70
  -2  19   2    4.60    2.60
  -2 -19   2    3.00    2.40
  -2 -19   2    0.40    4.00
   2 -19  -2    2.30    3.30
  -2 -19   2    9.00    2.20
  -2  19   1   75.49    3.40
  -2  19   1   62.29    7.90
  -2  19   1   68.79    2.90
   2  19  -1   80.19    8.00
  -2  19   1   66.89    5.60
   2  19  -1   76.19    4.60
   2 -19  -1   74.89    7.60
  -2 -19   1   72.19    9.50
   2  19   0    7.40    3.80
  -2  19   0   11.50    4.20
   2  19   0    5.40    2.20
  -2  19   0    5.50    2.30
  -2 -19   0    5.80    2.20
  -2 -19   0   11.70    3.00
   2 -19   0   -0.30    2.50
  -2 -19   0   10.20    4.50
   2  19   1   24.60    3.10
   2  19   1   36.30    6.50
  -2  19  -1   24.10    5.80
  -2  19  -1   32.10    4.70
  -2 -19  -1   27.00    4.20
   2 -19   1   35.10    7.20
  -2 -19  -1   33.70    6.40
  -2 -19  -1   32.80    5.10
   2  19   2   -2.20    2.50
  -2  19  -2    3.80    3.00
  -2  19  -2    6.70    2.80
   2  19   2    2.60    2.90
   2  19   2   -1.10    1.60
  -2 -19  -2   11.90    4.00
  -2 -19  -2    7.10    3.50
  -2 -19  -2    1.40    2.70
   2 -19   2    3.10    4.00
   2  19   3    8.60    2.60
   2  19   3   13.70    4.00
  -2  19  -3    5.70    2.80
  -2  19  -3    8.30    4.50
   2 -19   3   11.60    5.30
  -2 -19  -3   16.00    4.30
  -2 -19  -3    5.10    3.90
   2  19   4    0.60    2.40
   2  19   4   -4.60    3.20
  -2  19  -4    7.60    4.70
  -2 -19  -4   -1.50    2.40
  -2 -19  -4    8.10    4.10
   2 -19   4    4.00    4.20
   2  20  -3    2.80    3.40
  -2  20   3   -3.50    2.00
  -2  20   3    0.30    3.20
  -2 -20   3    0.30    1.70
   2 -20  -3    0.60    3.70
   2  20  -2   -0.80    2.60
  -2  20   2    0.50    2.10
   2  20  -2    6.70    2.00
  -2  20   2    1.70    3.50
  -2  20   2   -0.10    2.60
  -2 -20   2    4.20    1.80
   2 -20  -2   -1.80    3.20
  -2 -20   2   11.10    4.80
  -2  20   1   80.69    8.10
   2  20  -1   77.79    5.00
   2  20  -1   73.79    4.40
   2  20  -1   60.59    8.20
  -2  20   1   65.79    5.80
   2 -20  -1   71.69    7.50
  -2 -20   1   77.39   10.10
  -2  20   0    1.20    3.20
  -2  20   0    3.80    2.90
   2  20   0    6.20    2.10
   2  20   0    0.00    2.20
   2  20   0    5.90    3.70
  -2 -20   0    8.60    3.00
  -2 -20   0    1.10    2.20
  -2 -20   0   10.20    4.40
   2 -20   0    5.10    3.50
   2  20   1    1.70    1.90
  -2  20  -1    2.90    2.40
  -2  20  -1    4.60    3.40
   2  20   1   -4.30    2.70
   2  20   1    1.80    3.20
   2 -20   1   -1.30    3.60
  -2 -20  -1   -0.90    2.40
  -2 -20  -1    5.40    3.00
  -2 -20  -1    4.30    3.50
  -2  20  -2   10.80    3.30
   2  20   2    7.20    2.50
  -2 -20  -2   15.70    3.80
   2 -20   2    9.30    5.40
  -2 -20  -2   12.20    5.20
  -2 -20  -2   12.90    4.20
  -2  20  -3    9.00    3.50
   2  20   3    2.60    2.70
   2  20   3   15.90    4.80
  -2  20  -3    4.60    4.20
  -2 -20  -3   10.30    4.00
   2 -20   3    8.90    5.40
  -2 -20  -3    8.90    4.30
  -2  21   2    8.70    3.60
   2  21  -2    3.30    3.50
  -2  21   2   -3.10    2.80
  -2  21   2   -2.90    2.40
   2 -21  -2    7.10    4.10
  -2  21   1   -8.60    3.20
  -2  21   1   -3.80    2.30
   2  21  -1   -1.90    2.30
   2  21  -1    2.00    1.90
   2 -21  -1    0.00    3.40
  -2 -21   1    4.60    2.10
  -2 -21   1    2.20    3.90
  -2  21   0    4.30    3.30
   2  21   0   -0.20    3.40
   2  21   0    2.80    2.00
  -2  21   0    1.80    2.50
  -2 -21   0    2.00    3.20
   2 -21   0    2.30    3.70
  -2 -21   0    4.60    2.70
   2  21   1   -0.10    3.60
   2  21   1   -4.90    1.80
  -2  21  -1   -1.60    2.90
  -2 -21  -1   -1.30    3.60
  -2 -21  -1    4.30    2.80
   2 -21   1   -4.50    3.50
  -3   0   9   -2.30    2.50
  -3   0   9   -0.20    1.70
  -3   0   9    1.40    2.00
  -3   0   9   -4.20    2.50
  -3   0   9   -0.90    2.80
  -3   0   9   -1.40    1.90
  -3   0   8    5.40    2.30
  -3   0   8    8.00    2.50
  -3   0   8    3.30    2.80
  -3   0   8    4.20    2.80
  -3   0   8    9.00    3.10
  -3   0   8    4.10    2.50
  -3   0   7   -0.70    1.20
  -3   0   7    2.40    2.00
  -3   0   7    2.10    1.70
  -3   0   7    2.30    2.50
  -3   0   7    4.70    1.70
  -3   0   7    1.10    1.50
  -3   0   6   71.39    5.80
  -3   0   6   82.69    4.80
  -3   0   6   77.09    4.70
  -3   0   6   70.89    6.70
   3   0  -6   79.29    5.20
  -3   0   6   68.19    4.30
  -3   0   6   65.09    6.90
  -3   0   5   -0.40    1.00
   3   0  -5    3.10    1.80
  -3   0   5    1.60    1.50
  -3   0   5   -0.30    0.80
  -3   0   5   -1.70    1.70
   3   0  -5   -0.70    1.10
  -3   0   5   -1.40    1.50
   3   0  -4    0.90    1.30
   3   0  -4    0.00    1.10
  -3   0   4    1.40    1.50
  -3   0   4   -2.40    1.60
  -3   0   4    0.00    1.60
  -3   0   4    1.60    0.90
  -3   0   4    0.50    1.10
  -3   0   4    1.60    1.00
  -3   0   3   -0.50    1.10
   3   0  -3    1.40    1.30
  -3   0   3   -0.10    0.60
  -3   0   3   -4.10    1.30
   3   0  -3    0.30    1.20
  -3   0   3   -1.00    0.60
  -3   0   3   -0.50    1.10
  -3   0   3   -2.50    1.70
  -3   0   2  110.19    2.30
  -3   0   2  101.69    4.30
   3   0  -2  105.29    4.60
   3   0  -2  114.99    5.10
  -3   0   2  116.09    4.80
   3   0  -2  107.39    4.40
  -3   0   2  105.39    4.10
  -3   0   1    1.20    0.90
  -3   0   1    0.80    1.10
   3   0  -1    0.50    0.70
   3   0  -1    0.70    0.30
  -3   0   1    1.00    0.60
  -3   0   1    1.40    0.30
   3   0  -1    1.00    1.10
   3   0  -1    1.40    0.80
   3   0   0  106.69    3.40
  -3   0   0   97.19    3.30
   3   0   0  104.19    3.20
   3   0   0  105.99    4.20
  -3   0   0  104.69    3.40
   3   0   0  100.39    3.40
  -3   0   0  102.29    4.10
  -3   0   0   99.09    3.30
   3   0   1    0.60    0.90
  -3   0  -1    0.50    0.90
   3   0   1   -0.10    0.90
  -3   0  -1   -0.10    0.60
  -3   0  -1   -0.30    0.70
  -3   0  -1    0.20    0.90
   3   0   1    0.90    0.90
   3   0   1    1.50    0.90
   3   0   2  520.55   12.90
   3   0   2  524.25   12.20
  -3   0  -2  523.55   12.40
   3   0   2  513.95   12.30
  -3   0  -2  531.95   13.60
  -3   0  -2  537.15   13.30
   3   0   2  516.75   12.90
  -3   0  -2  526.45   12.90
  -3   0  -3   -3.10    1.70
  -3   0  -3   -1.80    1.30
   3   0   3    0.50    1.20
  -3   0  -3   -1.10    1.20
   3   0   3    2.10    1.40
   3   0   3   -1.10    1.10
   3   0   3   -1.70    1.50
  -3   0  -3    0.50    1.10
   3   0   4    2.20    1.50
  -3   0  -4    1.10    1.50
   3   0   4    1.50    1.40
  -3   0  -4    2.70    1.90
   3   0   4    3.50    2.10
   3   0   4    2.00    1.50
  -3   0  -4    1.10    1.90
  -3   0  -4    3.70    2.00
   3   0   5   -1.80    1.60
  -3   0  -5   -2.70    1.50
   3   0   5    1.50    2.10
  -3   0  -5    5.40    2.10
   3   0   5    0.70    1.50
  -3   0  -5   -0.80    1.40
   3   0   5    4.30    2.40
   3   0   6   35.70    5.40
   3   0   6   40.00    3.60
  -3   0  -6   39.50    6.40
  -3   0  -6   28.60    4.30
   3   0   6   34.10    5.30
   3   0   6   41.50    4.10
   3   0   6   39.30    5.40
   3   0   7    1.30    2.10
   3   0   7   -2.30    2.00
   3   0   7    3.20    2.40
   3   0   7    1.30    2.90
  -3   0  -7   -0.50    2.60
   3   0   8    2.60    2.60
   3   0   8   -1.60    2.00
   3   0   8   -4.10    3.10
   3   0   8    3.20    1.80
  -3   0  -8    2.20    3.50
  -3   0  -9    7.20    5.10
   3   0   9    4.10    2.60
   3   0   9    8.70    4.30
   3   0   9    0.50    3.20
   3   0   9    1.80    2.00
  -3   1   9    4.20    3.50
  -3   1   9    3.10    2.00
  -3   1   9   -0.50    1.80
  -3   1   9    1.00    1.80
  -3   1   9    3.30    1.90
  -3   1   9    3.10    2.70
  -3  -1   9    0.40    2.90
  -3  -1   9    3.50    2.50
  -3  -1   9    4.40    2.40
  -3  -1   9    4.30    3.30
  -3  -1   9    5.20    2.70
  -3   1   8   44.90    4.10
  -3   1   8   49.30    8.10
  -3   1   8   56.59    5.90
  -3   1   8   63.59    8.20
  -3   1   8   51.09    4.50
  -3  -1   8   49.50    6.20
  -3  -1   8   55.09    7.30
  -3  -1   8   48.50    4.60
  -3  -1   8   49.50    4.70
  -3  -1   8   62.59    6.60
  -3  -1   8   50.09    5.00
  -3   1   7   33.10    4.00
  -3   1   7   37.80    3.60
  -3   1   7   36.60    3.30
  -3   1   7   36.80    5.90
  -3   1   7   32.70    5.90
  -3   1   7   40.80    4.70
  -3  -1   7   39.90    6.20
  -3  -1   7   41.00    5.70
  -3  -1   7   39.10    4.10
  -3  -1   7   40.60    3.90
  -3  -1   7   38.20    3.80
  -3  -1   7   37.60    3.80
  -3   1   6   16.40    4.40
   3   1  -6   19.40    3.50
  -3   1   6   17.60    3.90
  -3   1   6   21.60    5.00
  -3   1   6   22.00    2.90
  -3   1   6   16.00    2.70
  -3  -1   6   16.50    4.20
  -3  -1   6   18.50    4.40
  -3  -1   6   27.60    3.90
  -3  -1   6   13.50    3.20
  -3  -1   6   19.50    2.90
  -3  -1   6   11.20    3.10
  -3  -1   6   18.50    2.90
   3  -1  -6   19.30    3.20
  -3   1   5   83.09    5.90
  -3   1   5   81.29    4.30
  -3   1   5   80.39    6.70
  -3   1   5   80.89    6.30
   3   1  -5   79.69    5.10
  -3   1   5   82.29    4.00
  -3  -1   5   83.59    5.60
   3  -1  -5   83.19    4.70
  -3  -1   5   76.09    4.00
  -3  -1   5   79.59    4.90
   3  -1  -5   76.49    5.80
  -3  -1   5   72.69    4.00
  -3  -1   5   69.89    6.30
  -3  -1   5   76.79    6.00
  -3   1   4    1.20    0.90
  -3   1   4    2.80    2.00
  -3   1   4    3.50    1.80
  -3   1   4    2.90    1.90
   3   1  -4    1.70    1.40
  -3   1   4    2.80    1.40
   3   1  -4    4.10    1.80
  -3  -1   4    4.00    1.30
  -3  -1   4    2.40    1.60
   3  -1  -4    1.50    1.30
  -3  -1   4    3.50    1.10
   3  -1  -4    1.70    1.30
  -3  -1   4    2.00    1.50
  -3  -1   4    4.00    2.00
  -3  -1   4    3.50    1.70
  -3   1   3    2.80    1.40
   3   1  -3    3.60    1.80
  -3   1   3    1.00    0.60
  -3   1   3    4.80    2.30
  -3   1   3    1.90    1.20
  -3   1   3   -1.30    1.50
   3   1  -3    2.40    1.40
  -3  -1   3    0.10    1.30
   3  -1  -3    3.30    1.50
   3  -1  -3    1.60    0.70
  -3  -1   3    2.70    0.90
  -3  -1   3    2.80    1.90
  -3  -1   3    0.70    1.10
  -3  -1   3    0.50    1.50
  -3  -1   3    1.70    0.90
  -3   1   2  345.17    8.70
   3   1  -2  336.37    9.50
   3   1  -2  340.57    8.70
   3   1  -2  333.47    6.80
  -3   1   2  328.47    8.60
   3   1  -2  357.76    9.80
  -3   1   2  354.26    9.70
  -3  -1   2  341.77    9.30
  -3  -1   2  340.57    8.20
   3  -1  -2  340.67    9.10
  -3  -1   2  348.87    6.60
  -3  -1   2  341.77    9.20
   3  -1  -2  336.17    8.80
   3  -1  -2  340.67    6.00
  -3   1   1   18.60    1.70
   3   1  -1   20.40    2.40
  -3   1   1   23.30    2.10
   3   1  -1   19.60    1.10
   3   1  -1   22.10    1.90
   3   1  -1   22.10    1.40
  -3   1   1   20.80    1.60
   3  -1  -1   18.70    1.70
   3  -1  -1   19.80    0.90
  -3  -1   1   18.40    1.80
  -3  -1   1   21.10    1.80
   3  -1  -1   18.80    2.00
  -3  -1   1   19.40    1.10
   3  -1  -1   19.50    0.90
   3  -1  -1   19.30    1.60
  -3  -1   1   20.60    1.30
   3   1   0  333.87    8.70
  -3   1   0  343.17    8.70
   3   1   0  341.97    7.20
   3   1   0  347.67    7.70
  -3   1   0  342.27    7.80
  -3   1   0  349.57    7.50
   3   1   0  353.66    7.90
  -3  -1   0  336.27    7.70
  -3  -1   0  340.17    8.60
   3  -1   0  353.76    7.70
  -3  -1   0  342.07    7.90
  -3  -1   0  337.17    7.40
   3  -1   0  365.66    8.90
   3  -1   0  343.07    7.50
   3  -1   0  353.36    7.60
  -3   1  -1   29.40    2.40
  -3   1  -1   25.40    2.20
   3   1   1   28.00    2.10
  -3   1  -1   25.20    2.20
   3   1   1   29.00    2.00
   3   1   1   26.00    2.20
   3   1   1   28.10    2.20
  -3   1  -1   26.30    2.00
  -3  -1  -1   27.30    2.20
  -3  -1  -1   26.10    2.30
   3  -1   1   29.00    2.30
  -3  -1  -1   25.70    2.20
   3  -1   1   27.00    2.20
   3  -1   1   21.90    2.20
  -3  -1  -1   27.40    2.30
   3  -1   1   27.60    1.80
   3   1   2  504.35   12.70
  -3   1  -2  494.35   12.50
  -3   1  -2  501.85   12.50
  -3   1  -2  497.15   13.10
   3   1   2  511.45   12.50
  -3   1  -2  484.75   12.30
   3   1   2  496.95   12.30
   3   1   2  507.65   11.50
  -3  -1  -2  502.65   11.70
   3  -1   2  499.15   11.70
  -3  -1  -2  507.55   13.00
  -3  -1  -2  528.45   13.40
   3  -1   2  488.35   12.40
   3  -1   2  507.05   12.30
  -3  -1  -2  474.35   12.20
   3  -1   2  512.05   12.60
   3   1   3  222.58    8.60
   3   1   3  233.68    8.60
  -3   1  -3  222.38    8.10
  -3   1  -3  237.18    9.40
   3   1   3  231.88    8.40
  -3   1  -3  233.58    9.00
  -3   1  -3  207.78    8.10
   3   1   3  237.48    7.10
   3  -1   3  234.38    8.30
   3  -1   3  225.58    8.60
  -3  -1  -3  233.58    7.40
  -3  -1  -3  233.58    9.40
  -3  -1  -3  230.78    9.50
   3  -1   3  239.48    8.00
  -3  -1  -3  228.68    8.40
   3  -1   3  245.28    8.80
  -3   1  -4 1056.09   28.50
   3   1   4 1021.20   21.10
  -3   1  -4 1021.90   23.10
  -3   1  -4 1020.90   23.80
   3   1   4  992.20   24.10
   3   1   4 1062.89   24.10
   3   1   4  969.30   24.50
  -3   1  -4 1029.60   26.00
   3  -1   4 1072.59   24.50
   3  -1   4 1043.00   22.60
  -3  -1  -4 1030.20   25.80
  -3  -1  -4 1037.50   21.90
   3  -1   4 1040.00   24.00
   3  -1   4 1050.99   24.80
  -3  -1  -4 1036.90   24.00
  -3  -1  -4 1038.40   26.10
   3   1   5   20.80    4.20
  -3   1  -5   17.80    4.20
   3   1   5   18.10    2.70
  -3   1  -5   18.10    4.10
  -3   1  -5   18.20    3.30
   3   1   5   13.80    3.10
   3   1   5   16.90    3.60
   3   1   5   19.10    4.00
  -3  -1  -5   22.70    4.90
   3  -1   5   17.50    3.60
   3  -1   5   19.00    3.50
  -3  -1  -5   19.50    3.00
  -3  -1  -5   20.00    3.50
   3  -1   5   16.10    3.40
   3  -1   5   17.90    3.00
   3   1   6  100.09    5.60
  -3   1  -6  102.89    8.30
   3   1   6  101.09    5.10
   3   1   6   90.09    8.00
   3   1   6  105.49    7.80
   3   1   6   96.79    6.70
  -3  -1  -6   94.39    6.90
   3  -1   6   92.79    7.30
  -3  -1  -6   96.09    8.10
   3  -1   6   95.79    7.00
   3  -1   6   92.29    6.10
   3  -1   6  104.89    7.20
   3   1   7   80.99    8.30
   3   1   7   68.59    6.50
   3   1   7   67.59    4.80
  -3   1  -7   80.19    7.80
   3   1   7   67.19    4.30
   3  -1   7   59.89    7.90
  -3  -1  -7   78.29   10.00
   3  -1   7   69.29    5.20
   3  -1   7   57.49    7.00
   3  -1   7   70.69    5.50
   3   1   8   45.70    6.60
   3   1   8   39.30    7.40
   3   1   8   38.10    3.50
   3   1   8   38.80    3.90
  -3   1  -8   51.39    8.30
   3  -1   8   29.30    6.20
  -3  -1  -8   37.50    7.10
   3  -1   8   42.50    4.40
   3  -1   8   53.39    5.40
   3  -1   8   56.89    7.30
  -3   1  -9    4.60    3.70
   3   1   9   12.80    5.10
   3   1   9    5.20    1.80
   3   1   9    3.00    3.10
   3   1   9    7.90    2.40
   3  -1   9    2.50    2.70
   3  -1   9   -3.80    2.90
  -3  -1  -9    7.30    4.40
   3  -1   9    5.40    2.10
  -3   2   9    2.70    1.30
  -3   2   9    7.10    1.70
  -3   2   9    7.00    3.10
  -3   2   9    7.50    3.90
  -3   2   9    8.60    4.70
  -3   2   9    6.90    2.40
  -3  -2   9    7.70    2.80
  -3  -2   9   14.30    4.10
  -3  -2   9    4.20    2.50
  -3  -2   9    2.30    3.00
  -3  -2   9    6.30    3.10
  -3   2   8   18.60    3.90
  -3   2   8   25.50    5.90
  -3   2   8   11.70    2.80
  -3   2   8   25.30    3.20
  -3   2   8   23.40    5.00
  -3   2   8   16.40    2.70
  -3  -2   8   23.80    5.00
  -3  -2   8   20.70    3.50
  -3  -2   8   22.80    4.10
  -3  -2   8   18.50    4.40
  -3  -2   8   29.60    4.50
  -3  -2   8   17.90    4.00
  -3   2   7    0.80    1.20
  -3   2   7    1.20    1.30
  -3   2   7    1.40    2.10
  -3   2   7   -0.70    1.20
  -3   2   7    2.80    1.80
  -3  -2   7    6.90    2.60
  -3  -2   7    0.40    2.60
  -3  -2   7   -3.90    1.10
  -3  -2   7    0.30    2.10
  -3  -2   7    4.20    1.90
  -3  -2   7   -0.50    2.20
  -3  -2   7    3.10    1.90
  -3   2   6   16.20    3.50
  -3   2   6   17.90    4.70
   3   2  -6   18.00    3.60
  -3   2   6   17.70    2.60
  -3   2   6   19.70    2.60
  -3  -2   6   17.00    4.20
   3  -2  -6   18.30    4.00
  -3  -2   6   19.60    3.00
  -3  -2   6   17.70    4.10
  -3  -2   6   21.60    3.20
   3  -2  -6   13.90    2.40
  -3  -2   6   15.00    2.80
  -3  -2   6   21.20    4.10
  -3  -2   6   26.00    4.30
   3   2  -5    6.10    2.10
  -3   2   5    8.50    2.70
  -3   2   5   10.60    3.20
  -3   2   5   12.60    1.90
  -3   2   5    6.90    1.60
  -3  -2   5   10.20    2.50
   3  -2  -5   10.70    3.00
  -3  -2   5    8.50    2.50
  -3  -2   5   11.30    3.20
  -3  -2   5    6.70    2.50
  -3  -2   5    9.10    2.60
   3  -2  -5    5.80    1.70
   3  -2  -5    5.80    1.50
  -3  -2   5   11.00    2.10
  -3   2   4   14.50    3.40
  -3   2   4   11.60    3.10
   3   2  -4    8.40    2.50
  -3   2   4   12.50    1.90
  -3   2   4   14.10    1.70
   3  -2  -4   12.70    2.10
  -3  -2   4   10.90    1.80
  -3  -2   4    7.50    2.70
  -3  -2   4   11.50    1.80
  -3  -2   4   11.40    2.40
  -3  -2   4   10.50    2.30
   3  -2  -4   12.00    1.80
   3  -2  -4   10.90    2.70
  -3  -2   4   10.80    3.20
  -3   2   3   40.80    2.00
  -3   2   3   41.60    3.40
  -3   2   3   36.90    2.60
  -3   2   3   42.10    4.40
   3   2  -3   33.70    3.00
  -3   2   3   40.80    4.00
   3   2  -3   35.20    3.50
  -3  -2   3   41.20    2.30
   3  -2  -3   38.50    2.00
  -3  -2   3   39.60    3.60
   3  -2  -3   41.30    2.90
  -3  -2   3   39.40    3.40
  -3  -2   3   43.60    3.10
   3  -2  -3   38.60    3.40
  -3   2   2  126.39    3.10
   3   2  -2  121.69    5.60
  -3   2   2  131.49    4.60
  -3   2   2  123.89    5.80
   3   2  -2  126.59    5.40
   3   2  -2  124.99    4.50
  -3   2   2  128.59    4.90
   3   2  -2  124.49    3.70
  -3   2   2  133.79    5.50
  -3  -2   2  127.69    4.20
  -3  -2   2  127.99    5.50
   3  -2  -2  131.69    3.10
   3  -2  -2  128.39    4.60
  -3  -2   2  131.09    5.00
  -3  -2   2  129.39    3.60
   3  -2  -2  134.29    5.30
   3   2  -1    7.50    1.00
  -3   2   1    5.50    0.80
   3   2  -1    8.00    1.80
  -3   2   1    5.70    1.10
   3   2  -1    4.00    0.70
  -3   2   1    7.00    1.30
   3   2  -1    7.20    1.30
  -3   2   1    7.00    1.40
  -3  -2   1    7.60    1.30
  -3  -2   1    6.60    0.80
   3  -2  -1    5.90    1.40
   3  -2  -1    5.10    1.20
   3  -2  -1    5.70    0.80
  -3  -2   1    9.20    1.80
   3  -2  -1    5.70    1.40
  -3  -2   1    7.10    1.00
  -3   2   0    0.20    0.50
   3   2   0    0.80    0.60
   3   2   0   -0.20    0.60
  -3   2   0    1.30    0.80
   3   2   0    0.20    0.50
   3   2   0   -0.40    1.00
  -3   2   0   -0.60    1.00
   3  -2   0    0.30    0.60
   3  -2   0    0.60    0.80
   3  -2   0    0.90    0.60
  -3  -2   0    0.90    0.90
  -3  -2   0   -0.10    0.60
   3  -2   0    0.70    1.10
  -3  -2   0    0.60    0.70
  -3  -2   0    0.10    1.10
   3   2   1    0.50    0.80
  -3   2  -1    1.20    1.30
  -3   2  -1    0.50    0.80
   3   2   1    0.10    0.80
   3   2   1   -0.60    0.80
  -3   2  -1   -0.40    0.70
   3   2   1    0.10    0.90
   3  -2   1    0.80    1.00
  -3  -2  -1   -0.30    0.90
  -3  -2  -1    0.20    1.00
   3  -2   1    0.20    1.00
  -3  -2  -1    0.90    1.10
   3  -2   1    0.40    1.10
   3  -2   1    1.00    0.60
  -3  -2  -1    0.40    0.90
   3  -2   1    0.50    1.10
   3   2   2   77.19    4.20
  -3   2  -2   85.19    4.80
   3   2   2   77.19    3.60
   3   2   2   83.99    4.50
  -3   2  -2   76.79    4.40
  -3   2  -2   85.69    4.30
   3   2   2   79.69    4.40
  -3  -2  -2   81.79    3.60
   3  -2   2   84.99    4.60
   3  -2   2   82.19    3.70
   3  -2   2   76.29    4.50
  -3  -2  -2   85.59    5.10
   3  -2   2   91.69    4.60
  -3  -2  -2   82.49    4.90
  -3  -2  -2   83.79    4.90
   3  -2   2   78.59    4.90
  -3   2  -3  237.58    9.40
  -3   2  -3  225.38    8.70
   3   2   3  221.88    6.70
   3   2   3  233.28    8.70
   3   2   3  236.28    8.90
   3   2   3  240.28    8.60
  -3  -2  -3  220.28    8.20
   3  -2   3  223.28    7.90
   3  -2   3  242.98    8.80
   3  -2   3  234.88    8.30
  -3  -2  -3  248.78    9.60
   3  -2   3  226.58    8.60
  -3  -2  -3  231.78    9.50
   3  -2   3  231.08    8.70
  -3  -2  -3  231.78    7.00
   3   2   4  227.78    9.60
   3   2   4  240.08   10.10
   3   2   4  233.08    7.10
   3   2   4  255.17    9.50
  -3   2  -4  247.78   10.20
  -3   2  -4  262.87    9.60
  -3   2  -4  244.68   10.80
  -3  -2  -4  247.88   10.90
   3  -2   4  251.27    9.30
  -3  -2  -4  233.28    9.20
  -3  -2  -4  241.68    7.60
   3  -2   4  237.68    9.70
   3  -2   4  241.48    9.60
   3  -2   4  252.67    9.10
   3  -2   4  249.97    9.80
  -3   2  -5  236.88    9.70
   3   2   5  245.48   10.90
   3   2   5  251.47   11.70
  -3   2  -5  240.28   11.70
   3   2   5  259.47   13.10
   3   2   5  248.48   10.20
  -3   2  -5  255.57   11.50
   3   2   5  244.88    7.50
   3  -2   5  243.58    9.60
  -3  -2  -5  245.98   11.90
   3  -2   5  265.37   10.90
   3  -2   5  237.88   12.10
  -3  -2  -5  233.78   10.00
   3  -2   5  242.68   10.30
   3  -2   5  231.08   10.20
  -3  -2  -5  239.18    8.00
   3   2   6    3.10    1.50
  -3   2  -6    1.50    2.80
   3   2   6    1.10    1.20
   3   2   6    2.50    2.60
   3   2   6    1.50    2.10
   3  -2   6   -2.90    2.00
   3  -2   6    0.50    2.00
  -3  -2  -6   -1.30    2.00
  -3  -2  -6    2.10    2.30
   3  -2   6    1.70    2.20
   3  -2   6    3.30    2.30
   3  -2   6    4.00    2.40
   3   2   7   85.99    7.10
  -3   2  -7   87.09    8.10
   3   2   7   87.09    5.20
   3   2   7   74.09    7.80
   3   2   7   81.89    4.30
   3  -2   7   72.29    7.60
   3  -2   7   90.09    6.70
   3  -2   7   97.29    7.70
   3  -2   7   84.69    6.00
   3   2   8   23.00    5.80
   3   2   8   11.90    2.00
   3   2   8    9.70    2.40
   3   2   8   15.60    4.30
  -3   2  -8   13.50    5.30
   3  -2   8   17.00    4.60
   3  -2   8   12.60    3.80
   3  -2   8   14.50    4.20
   3  -2   8   12.50    3.20
  -3  -2  -8   16.20    5.40
   3   2   9   74.69    7.60
   3   2   9   79.49   10.80
  -3   2  -9   82.39   10.80
  -3  -2  -9   99.59   10.60
   3  -2   9   76.29   10.50
   3  -2   9   83.19    6.30
   3  -2   9   82.29    8.00
   3  -2   9   85.69    6.90
  -3   3   9   13.10    4.60
  -3   3   9   14.90    3.30
  -3   3   9   10.20    4.40
  -3   3   9    6.70    3.70
  -3  -3   9   15.40    4.20
  -3  -3   9   18.80    4.10
  -3  -3   9   12.70    3.40
  -3  -3   9   17.30    4.00
  -3  -3   9   13.40    4.40
  -3   3   8   -1.50    1.80
  -3   3   8   -2.50    2.10
  -3   3   8   -0.20    1.60
  -3   3   8    0.10    1.60
  -3   3   8    0.90    0.80
  -3   3   8   -0.20    1.00
  -3  -3   8    0.70    2.20
  -3  -3   8   -0.30    2.50
  -3  -3   8   -0.60    1.90
  -3  -3   8    0.20    2.10
  -3  -3   8    1.60    1.90
  -3  -3   8    0.10    2.10
  -3   3   7   17.40    4.40
  -3   3   7   18.50    2.90
  -3   3   7   18.50    2.20
  -3   3   7   16.90    2.20
  -3  -3   7   16.70    3.80
  -3  -3   7   20.30    3.40
  -3  -3   7   26.10    4.60
  -3  -3   7   14.70    3.10
  -3  -3   7   15.90    3.40
  -3  -3   7   24.80    4.60
  -3  -3   7   23.80    5.00
  -3   3   6  129.09    9.40
   3   3  -6  118.19    7.40
  -3   3   6  121.59    4.60
  -3   3   6  120.29    5.60
  -3   3   6  118.49    7.80
  -3  -3   6  118.79    8.80
  -3  -3   6  124.99    7.50
  -3  -3   6  110.79    7.50
   3  -3  -6  124.49    8.30
  -3  -3   6  121.79    6.10
  -3  -3   6  112.29    7.40
  -3  -3   6  126.29    7.20
   3  -3  -6  123.79    5.90
  -3  -3   6  127.39    7.30
  -3   3   5    1.60    1.10
  -3   3   5    2.50    1.00
   3   3  -5    0.50    1.90
  -3   3   5    3.70    2.10
  -3   3   5    3.30    2.50
  -3  -3   5    4.20    2.20
  -3  -3   5    2.40    1.40
  -3  -3   5    0.80    2.20
  -3  -3   5   -0.80    1.50
   3  -3  -5    0.90    1.10
  -3  -3   5    2.80    1.50
   3  -3  -5    1.10    1.10
  -3  -3   5   -0.20    1.30
  -3  -3   5    0.00    1.50
   3  -3  -5    1.00    1.80
  -3   3   4  678.03   17.50
  -3   3   4  658.13   13.80
  -3   3   4  649.43   13.90
   3   3  -4  674.93   18.00
  -3   3   4  648.34   19.20
  -3  -3   4  671.23   19.50
  -3  -3   4  678.53   14.80
   3  -3  -4  650.33   18.20
  -3  -3   4  651.43   16.80
  -3  -3   4  641.44   18.50
  -3  -3   4  653.13   17.20
   3  -3  -4  653.13   14.50
   3  -3  -4  636.24   14.00
  -3  -3   4  662.63   14.80
  -3  -3   4  663.33   16.50
   3   3  -3  169.18    7.50
  -3   3   3  161.18    4.60
   3   3  -3  157.38    5.40
  -3   3   3  163.58    5.40
  -3   3   3  168.18    6.70
  -3   3   3  166.18    7.90
   3   3  -3  159.38    7.00
  -3  -3   3  170.38    6.70
   3  -3  -3  171.98    4.90
   3  -3  -3  161.88    5.50
  -3  -3   3  168.98    5.40
   3  -3  -3  171.68    7.30
  -3  -3   3  165.48    6.00
  -3  -3   3  146.99    6.70
   3   3  -2   18.80    3.00
  -3   3   2   17.00    2.80
   3   3  -2   17.40    1.90
  -3   3   2   18.50    1.30
  -3   3   2   19.60    2.00
  -3   3   2   17.90    2.60
  -3   3   2   16.90    2.30
   3   3  -2   16.50    1.60
   3   3  -2   16.30    2.40
  -3  -3   2   17.40    1.50
   3  -3  -2   13.30    2.20
  -3  -3   2   15.40    2.10
  -3  -3   2   22.70    3.20
   3  -3  -2   15.90    1.20
   3  -3  -2   18.40    1.90
  -3  -3   2   15.50    1.40
  -3   3   1  127.29    4.30
  -3   3   1  121.69    3.70
   3   3  -1  122.99    5.40
  -3   3   1  129.69    4.80
   3   3  -1  131.89    4.60
  -3   3   1  125.99    4.30
   3   3  -1  123.79    3.10
   3   3  -1  130.39    4.00
  -3  -3   1  120.49    5.30
   3  -3  -1  121.99    3.60
   3  -3  -1  122.49    4.70
  -3  -3   1  130.99    4.40
  -3  -3   1  126.89    2.80
  -3  -3   1  124.49    3.90
   3  -3  -1  124.99    4.50
   3  -3  -1  128.59    4.70
   3   3   0   23.50    1.80
  -3   3   0   19.10    1.80
   3   3   0   20.50    1.20
   3   3   0   19.00    1.70
   3   3   0   21.80    2.20
  -3   3   0   17.70    1.20
  -3   3   0   20.90    2.10
  -3   3   0   20.60    1.90
   3  -3   0   16.10    1.60
  -3  -3   0   18.80    2.00
   3  -3   0   19.20    1.80
  -3  -3   0   20.70    1.80
  -3  -3   0   21.00    1.40
   3  -3   0   18.90    2.40
  -3  -3   0   19.80    1.90
   3  -3   0   20.40    1.40
  -3   3  -1    2.50    0.80
   3   3   1    3.50    1.30
   3   3   1    2.00    0.90
   3   3   1    2.60    1.20
  -3   3  -1    1.30    0.90
   3   3   1    2.20    1.00
  -3   3  -1    1.90    1.20
  -3   3  -1    4.30    1.30
  -3  -3  -1    2.20    1.10
  -3  -3  -1    2.00    1.10
   3  -3   1    2.50    1.00
   3  -3   1    1.10    1.20
  -3  -3  -1    1.10    1.00
   3  -3   1    2.80    1.30
   3  -3   1    2.70    0.70
  -3  -3  -1    3.20    1.20
  -3   3  -2  111.69    4.80
  -3   3  -2  104.09    5.60
  -3   3  -2  105.49    5.40
   3   3   2  111.29    5.30
   3   3   2  109.59    5.20
   3   3   2  113.09    4.40
   3   3   2  118.39    5.20
   3  -3   2  104.49    4.90
   3  -3   2  110.69    5.20
  -3  -3  -2  114.99    4.30
   3  -3   2  110.79    5.40
  -3  -3  -2  109.09    5.80
   3  -3   2  113.79    5.60
  -3  -3  -2  105.99    5.00
  -3  -3  -2   99.99    5.40
   3  -3   2  110.69    4.20
  -3   3  -3   10.00    2.60
   3   3   3    7.20    2.50
   3   3   3    7.10    1.50
   3   3   3   11.00    2.60
  -3   3  -3    7.20    2.40
   3   3   3    9.30    2.30
  -3   3  -3    7.40    2.20
   3  -3   3    7.30    2.00
   3  -3   3   10.30    2.60
   3  -3   3   12.30    2.70
   3  -3   3    9.40    2.10
  -3  -3  -3    7.50    2.70
  -3  -3  -3   11.80    1.90
   3  -3   3    9.50    2.70
  -3  -3  -3    6.70    2.10
   3   3   4  156.58    7.30
   3   3   4  157.78    5.30
   3   3   4  146.69    7.80
  -3   3  -4  171.48    8.60
   3   3   4  170.48    8.10
   3   3   4  162.38    8.50
  -3   3  -4  164.78    7.80
  -3   3  -4  165.18    8.00
   3  -3   4  165.18    7.50
  -3  -3  -4  167.38    9.00
  -3  -3  -4  151.88    5.50
   3  -3   4  152.78    7.70
   3  -3   4  163.78    7.20
   3  -3   4  172.68    8.00
  -3  -3  -4  170.08    7.80
   3  -3   4  163.98    7.70
  -3   3  -5   67.89    5.90
  -3   3  -5   76.89    6.80
   3   3   5   71.09    3.50
   3   3   5   78.59    6.60
   3   3   5   69.99    5.20
   3  -3   5   77.59    5.60
  -3  -3  -5   76.79    3.90
   3  -3   5   68.39    5.60
   3  -3   5   61.89    6.30
  -3  -3  -5   70.09    5.40
   3  -3   5   71.39    5.30
  -3  -3  -5   82.89    7.20
   3   3   6    3.20    1.40
   3   3   6    4.10    1.20
   3   3   6   -0.40    2.00
   3   3   6    4.80    2.40
  -3   3  -6    0.70    2.70
  -3   3  -6    3.70    2.70
  -3  -3  -6    0.40    2.10
   3  -3   6    6.30    2.50
  -3  -3  -6    5.90    3.50
   3  -3   6    3.20    2.30
   3  -3   6    3.70    2.70
   3  -3   6    0.70    2.10
  -3   3  -7    4.60    3.00
   3   3   7    1.60    1.40
   3   3   7    0.70    2.50
   3   3   7    1.50    0.90
   3   3   7    2.30    2.40
  -3  -3  -7   -2.70    2.60
   3  -3   7    2.10    2.30
   3  -3   7   -0.80    2.00
   3  -3   7   -3.40    2.30
   3  -3   7    0.20    2.30
  -3   3  -8  137.69   10.50
   3   3   8  131.29    3.90
   3   3   8  153.18   11.50
   3   3   8  138.89    4.20
   3   3   8  146.39    9.50
   3  -3   8  145.59    8.60
   3  -3   8  149.19   11.40
   3  -3   8  143.89    9.40
   3  -3   8  146.39    9.10
  -3  -3  -8  148.39   11.60
  -3   3  -9   67.59   10.00
   3   3   9   45.10    6.80
   3  -3   9   44.90    7.20
   3  -3   9   81.69   11.50
  -3  -3  -9   50.29    8.80
   3  -3   9   72.29    6.40
   3  -3   9   77.49   10.30
  -3   4   9   13.80    3.40
  -3   4   9    9.00    4.70
  -3   4   9    6.20    3.20
  -3  -4   9    7.60    3.50
  -3  -4   9   11.00    3.90
  -3  -4   9    9.80    4.20
  -3  -4   9    5.20    2.90
  -3   4   8    0.10    1.80
  -3   4   8   -1.30    1.60
  -3  -4   8    2.10    2.50
  -3  -4   8   -2.50    1.80
  -3  -4   8    4.70    2.90
  -3  -4   8    1.10    2.20
  -3  -4   8    5.90    2.40
  -3   4   7   14.70    1.40
  -3   4   7   19.50    3.10
  -3   4   7   19.60    4.40
  -3   4   7   16.40    1.50
  -3  -4   7   17.30    3.20
   3  -4  -7   19.80    3.30
  -3  -4   7   14.60    3.90
  -3  -4   7   11.70    2.90
  -3  -4   7   21.60    4.40
  -3  -4   7   12.90    3.40
  -3  -4   7   24.30    4.30
  -3   4   6   20.00    2.90
   3   4  -6   34.70    5.30
  -3   4   6   29.60    5.40
  -3   4   6   28.70    4.80
  -3   4   6   22.00    1.80
   3  -4  -6   29.40    5.40
  -3  -4   6   29.80    4.50
  -3  -4   6   24.60    4.20
  -3  -4   6   23.00    3.40
  -3  -4   6   20.90    3.20
  -3  -4   6   29.40    4.90
  -3  -4   6   27.50    4.60
  -3  -4   6   24.20    5.10
   3  -4  -6   21.80    3.10
   3  -4  -6   28.20    4.80
  -3   4   5   53.59    2.70
  -3   4   5   54.39    7.00
  -3   4   5   50.39    4.90
  -3   4   5   59.69    3.50
   3   4  -5   63.09    5.50
   3  -4  -5   59.69    3.80
  -3  -4   5   60.39    4.80
  -3  -4   5   60.09    5.10
  -3  -4   5   59.29    5.80
  -3  -4   5   58.99    4.00
  -3  -4   5   61.59    4.00
  -3  -4   5   54.99    4.50
  -3  -4   5   55.99    4.90
   3  -4  -5   51.99    3.10
   3  -4  -5   51.09    5.60
   3  -4  -5   64.09    5.70
   3   4  -4    2.70    1.20
  -3   4   4    1.20    2.00
  -3   4   4    0.70    0.80
  -3   4   4    0.90    0.80
  -3   4   4   -0.20    1.30
   3   4  -4   -0.50    1.60
   3  -4  -4   -0.10    0.80
  -3  -4   4    0.80    1.60
   3  -4  -4   -1.00    0.80
   3  -4  -4    0.90    1.30
  -3  -4   4    0.10    1.50
   3  -4  -4    2.30    1.90
  -3  -4   4   -0.20    1.00
  -3  -4   4    3.20    1.70
  -3  -4   4    0.30    1.00
  -3  -4   4    1.50    1.50
   3   4  -3  226.78    8.60
   3   4  -3  222.18    7.10
  -3   4   3  234.08    6.20
  -3   4   3  225.08    6.60
  -3   4   3  223.08    9.40
   3   4  -3  244.38    9.50
  -3   4   3  247.18    8.50
  -3  -4   3  237.98    7.50
  -3  -4   3  238.98    8.00
   3  -4  -3  232.88    6.40
   3  -4  -3  219.88    6.50
  -3  -4   3  234.08    9.10
   3  -4  -3  239.78    9.00
  -3  -4   3  251.77    7.10
  -3  -4   3  240.58    7.30
   3   4  -2    3.60    1.60
   3   4  -2    3.00    1.20
  -3   4   2    2.90    1.70
  -3   4   2    5.20    1.50
  -3   4   2    3.70    1.50
  -3   4   2    5.40    1.10
  -3   4   2    2.60    1.60
   3   4  -2    3.40    2.00
  -3  -4   2    3.00    1.00
  -3  -4   2    3.80    1.10
  -3  -4   2    2.80    0.80
   3  -4  -2    2.50    1.20
  -3  -4   2    3.20    1.20
   3  -4  -2    3.80    0.90
   3  -4  -2    6.40    1.50
  -3  -4   2    2.70    2.10
  -3   4   1  119.79    4.90
  -3   4   1  113.49    4.00
   3   4  -1  116.29    4.20
   3   4  -1  110.59    5.50
  -3   4   1  119.09    4.30
  -3   4   1  121.09    4.70
  -3   4   1  113.29    4.20
   3   4  -1  117.39    4.30
   3  -4  -1  119.49    3.90
  -3  -4   1  107.09    4.00
   3  -4  -1  114.69    4.50
  -3  -4   1  102.29    5.10
  -3  -4   1  112.49    2.20
  -3  -4   1  120.89    4.30
   3  -4  -1  122.99    4.80
  -3   4   0  185.78    5.70
   3   4   0  196.08    4.40
  -3   4   0  195.28    6.10
   3   4   0  193.58    6.90
  -3   4   0  195.08    6.90
   3   4   0  202.68    6.00
   3   4   0  192.78    5.70
  -3   4   0  189.68    4.50
   3  -4   0  192.78    6.70
   3  -4   0  205.68    6.00
   3  -4   0  201.18    5.00
  -3  -4   0  191.88    5.80
  -3  -4   0  183.98    6.50
   3  -4   0  194.58    5.70
  -3  -4   0  191.08    5.90
   3   4   1   10.00    1.80
   3   4   1    8.20    1.50
  -3   4  -1   11.20    2.00
   3   4   1    8.00    1.80
  -3   4  -1    9.70    1.20
  -3   4  -1    7.60    1.90
   3   4   1    9.40    1.90
  -3   4  -1    9.80    2.40
  -3  -4  -1   11.30    1.80
  -3  -4  -1   10.70    2.20
   3  -4   1   11.20    1.90
   3  -4   1    9.20    1.60
   3  -4   1    6.70    2.10
  -3  -4  -1    8.10    1.70
   3  -4   1    9.60    1.00
   3   4   2   28.10    3.00
   3   4   2   32.90    3.10
   3   4   2   33.20    2.60
  -3   4  -2   31.30    3.90
  -3   4  -2   32.50    2.70
   3   4   2   35.70    3.10
   3   4   2   30.30    3.10
  -3   4  -2   32.90    3.10
   3  -4   2   35.10    4.00
  -3  -4  -2   33.90    2.50
  -3  -4  -2   39.50    4.70
   3  -4   2   30.50    2.90
   3  -4   2   33.40    2.30
  -3  -4  -2   34.10    3.00
   3  -4   2   36.80    3.80
   3   4   3   17.80    2.20
  -3   4  -3   15.90    2.70
  -3   4  -3   19.20    3.40
   3   4   3   15.40    3.00
  -3   4  -3   14.00    3.00
   3   4   3   16.60    3.10
   3   4   3   21.60    3.40
   3  -4   3   17.70    3.60
  -3  -4  -3   16.70    2.10
  -3  -4  -3   18.60    3.10
   3  -4   3   18.00    2.60
   3  -4   3   16.70    2.80
   3  -4   3   16.90    3.10
   3  -4   3   21.60    3.60
  -3  -4  -3   24.90    4.70
   3   4   4   35.10    4.20
   3   4   4   34.60    4.50
   3   4   4   37.20    4.80
   3   4   4   36.60    2.30
  -3   4  -4   37.00    3.90
   3   4   4   37.90    5.00
  -3   4  -4   38.10    5.00
  -3   4  -4   35.90    5.00
  -3  -4  -4   36.20    3.60
   3  -4   4   41.50    4.80
   3  -4   4   38.40    4.10
   3  -4   4   35.80    3.80
  -3  -4  -4   37.60    5.60
   3  -4   4   38.80    4.80
   3  -4   4   33.60    3.40
  -3  -4  -4   36.40    2.50
  -3   4  -5  114.99    8.20
   3   4   5  108.49    7.20
  -3   4  -5  107.39    7.20
   3   4   5   95.19    8.40
   3   4   5  112.79    6.90
   3   4   5  105.09    3.90
   3   4   5  115.89    7.90
  -3  -4  -5  105.29    8.00
   3  -4   5  115.49    7.20
   3  -4   5  107.69    6.40
   3  -4   5  100.89    6.60
   3  -4   5  103.09    6.90
   3  -4   5  102.59    8.00
  -3  -4  -5  102.59    4.20
  -3   4  -6   59.99    6.10
   3   4   6   61.79    7.60
   3   4   6   66.89    2.90
   3   4   6   63.89    5.60
  -3   4  -6   52.29    6.90
   3   4   6   63.59    3.10
   3  -4   6   62.49    5.50
   3  -4   6   66.09    5.70
   3  -4   6   66.19    5.80
  -3  -4  -6   60.49    8.20
   3  -4   6   73.69    6.10
  -3  -4  -6   60.69    5.50
   3   4   7  285.17   14.80
  -3   4  -7  293.27   14.10
   3   4   7  265.07    5.50
   3  -4   7  273.57   12.50
  -3  -4  -7  317.97   16.50
   3  -4   7  291.87   13.70
   3  -4   7  276.77   12.00
   3   4   8   29.30    5.00
  -3   4  -8   34.70    6.60
   3   4   8   42.00    7.30
   3  -4   8   40.70    5.90
  -3  -4  -8   48.40    8.20
   3  -4   8   38.40    6.30
   3  -4   8   40.00    6.90
   3  -4   8   41.00    6.00
  -3   4  -9  103.69    9.40
   3   4   9   71.99    7.30
   3  -4   9   93.09    7.40
  -3  -4  -9   92.39   13.90
   3  -4   9   90.29    8.20
   3  -4   9   68.59    9.80
  -3   5   9    1.30    2.10
  -3   5   9    2.20    3.20
  -3   5   9    2.90    3.40
  -3  -5   9    8.80    3.90
  -3  -5   9    6.90    3.20
  -3  -5   9    6.90    3.70
  -3  -5   9    9.90    3.80
  -3   5   8   13.90    2.80
  -3   5   8   22.00    4.80
   3  -5  -8   19.40    3.90
  -3  -5   8   16.70    4.50
  -3  -5   8   16.40    4.70
  -3  -5   8   18.60    4.20
  -3  -5   8   18.70    3.80
  -3  -5   8   21.30    3.80
  -3   5   7   20.70    3.00
  -3   5   7   27.00    5.50
  -3  -5   7   25.00    4.40
  -3  -5   7   18.50    4.40
  -3  -5   7   29.40    5.00
  -3  -5   7   24.80    4.70
  -3  -5   7   18.50    3.30
  -3  -5   7   16.30    4.00
  -3  -5   7   29.70    4.30
   3  -5  -7   18.70    3.30
   3  -5  -7   16.50    4.30
  -3   5   6   30.40    4.80
  -3   5   6   23.60    3.60
  -3   5   6   26.70    6.20
  -3   5   6   24.50    1.50
  -3  -5   6   24.50    3.70
  -3  -5   6   27.70    5.10
  -3  -5   6   33.10    5.00
  -3  -5   6   27.40    4.40
   3  -5  -6   28.30    3.60
   3  -5  -6   27.70    5.70
  -3  -5   6   22.00    4.20
  -3  -5   6   19.30    3.30
  -3  -5   6   27.30    4.20
  -3   5   5    3.60    1.00
   3   5  -5    3.40    2.30
  -3   5   5    5.30    2.30
  -3   5   5    4.10    1.90
  -3   5   5    2.50    1.20
  -3  -5   5    2.80    2.10
  -3  -5   5    6.20    2.70
  -3  -5   5    4.10    2.50
  -3  -5   5    3.90    1.60
   3  -5  -5    3.30    2.30
   3  -5  -5    3.40    1.00
  -3  -5   5    1.90    1.50
   3  -5  -5    2.20    1.30
  -3   5   4   -0.60    1.10
   3   5  -4   -0.80    1.60
   3   5  -4    2.10    1.40
  -3   5   4    1.50    1.10
  -3   5   4    0.90    0.90
  -3   5   4    1.90    1.70
   3  -5  -4    2.40    1.70
   3  -5  -4   -0.10    1.50
  -3  -5   4    0.50    1.00
  -3  -5   4    2.70    1.90
   3  -5  -4    0.60    0.80
  -3  -5   4    0.20    1.30
  -3  -5   4    0.60    1.20
   3  -5  -4    1.70    1.20
  -3  -5   4    0.00    1.60
   3   5  -3  211.58    7.30
   3   5  -3  225.98    9.70
   3   5  -3  220.98    8.40
  -3   5   3  224.28    6.50
  -3   5   3  225.48    6.70
  -3   5   3  218.18    9.30
   3  -5  -3  220.88    8.80
  -3  -5   3  217.48    7.00
  -3  -5   3  232.18    7.00
  -3  -5   3  225.98    9.40
  -3  -5   3  226.18    6.90
   3  -5  -3  225.18    6.50
   3  -5  -3  230.48    9.30
   3  -5  -3  226.58    6.60
  -3  -5   3  226.78    7.60
  -3   5   2   70.29    3.80
   3   5  -2   78.09    5.40
   3   5  -2   78.09    4.00
   3   5  -2   79.69    4.20
  -3   5   2   72.99    3.40
  -3   5   2   66.79    4.50
  -3   5   2   73.79    3.90
  -3  -5   2   76.69    3.70
  -3  -5   2   70.69    2.60
   3  -5  -2   65.49    3.70
   3  -5  -2   73.49    3.30
  -3  -5   2   71.79    2.60
  -3  -5   2   72.99    5.10
   3  -5  -2   72.99    4.40
  -3  -5   2   75.99    3.80
  -3   5   1   61.89    3.80
  -3   5   1   63.29    3.50
   3   5  -1   58.69    3.10
   3   5  -1   60.19    3.30
   3   5  -1   58.99    4.40
  -3   5   1   56.39    3.20
  -3   5   1   63.79    3.30
  -3   5   1   61.99    3.20
   3  -5  -1   63.79    4.00
   3  -5  -1   65.29    3.80
  -3  -5   1   61.99    3.20
   3  -5  -1   63.59    3.00
  -3  -5   1   57.49    3.20
  -3  -5   1   64.29    4.80
   3   5   0  181.98    7.10
  -3   5   0  179.78    4.30
   3   5   0  185.88    5.70
   3   5   0  192.78    6.20
  -3   5   0  188.68    6.40
   3   5   0  184.28    4.40
  -3   5   0  186.78    7.10
  -3   5   0  188.98    5.90
   3   5   0  183.98    4.50
  -3  -5   0  192.18    7.00
  -3  -5   0  190.68    6.20
  -3  -5   0  193.08    6.20
   3  -5   0  198.38    7.20
   3  -5   0  185.78    6.10
   3  -5   0  189.38    5.80
  -3   5  -1  235.38    8.00
  -3   5  -1  237.98    7.30
   3   5   1  229.18    6.90
   3   5   1  245.88    8.40
  -3   5  -1  238.68    8.70
  -3   5  -1  229.78    5.30
   3   5   1  238.98    7.00
   3   5   1  233.08    7.50
   3   5   1  231.98    7.70
  -3  -5  -1  228.28    8.40
  -3  -5  -1  220.58    7.20
   3  -5   1  227.08    8.40
   3  -5   1  230.58    4.80
  -3  -5  -1  228.38    7.80
   3  -5   1  236.58    8.80
   3   5   2   52.19    3.80
   3   5   2   45.30    3.10
   3   5   2   53.19    3.90
  -3   5  -2   52.19    3.00
   3   5   2   55.29    4.10
   3   5   2   49.99    3.70
  -3   5  -2   52.19    4.60
  -3   5  -2   56.59    4.10
  -3   5  -2   51.29    4.30
  -3  -5  -2   50.89    4.60
  -3  -5  -2   45.90    2.90
   3  -5   2   51.79    2.40
   3  -5   2   60.89    4.10
   3  -5   2   52.49    4.20
  -3  -5  -2   52.79    3.90
   3  -5   2   47.60    3.30
   3   5   3  127.49    6.60
   3   5   3  122.19    6.50
   3   5   3  118.19    4.60
  -3   5  -3  116.79    7.40
  -3   5  -3  120.09    6.90
   3   5   3  118.89    6.20
   3   5   3  130.39    6.30
  -3   5  -3  126.39    5.60
  -3  -5  -3  120.69    7.00
  -3  -5  -3  123.09    6.20
   3  -5   3  119.69    4.90
  -3  -5  -3  121.89    4.40
   3  -5   3  128.59    6.10
   3  -5   3  134.49    6.70
   3  -5   3  120.79    6.50
   3   5   4   43.00    5.20
  -3   5  -4   40.00    5.20
   3   5   4   39.60    4.60
   3   5   4   37.60    4.80
   3   5   4   37.40    2.30
   3   5   4   45.10    4.60
  -3   5  -4   40.80    3.90
  -3   5  -4   38.20    5.20
  -3  -5  -4   42.00    5.90
   3  -5   4   35.00    3.30
   3  -5   4   41.80    4.80
   3  -5   4   42.40    5.30
   3  -5   4   45.30    4.10
  -3  -5  -4   29.50    4.10
   3  -5   4   39.80    4.80
  -3  -5  -4   37.20    2.40
   3   5   5    9.20    1.30
  -3   5  -5    9.40    3.30
   3   5   5    7.20    2.60
   3   5   5    7.70    2.60
   3   5   5   13.80    3.80
  -3   5  -5   11.20    3.00
   3   5   5    3.30    1.90
   3  -5   5   13.40    3.30
   3  -5   5    8.60    2.50
  -3  -5  -5   11.10    4.00
   3  -5   5    6.10    2.80
   3  -5   5    7.40    2.40
  -3  -5  -5   10.90    1.50
   3  -5   5   11.80    3.40
  -3  -5  -5    8.00    2.80
  -3   5  -6   11.40    3.30
  -3   5  -6   13.40    4.20
   3   5   6    8.80    3.30
   3   5   6   11.20    2.90
   3  -5   6   12.60    3.40
   3  -5   6   10.30    3.20
  -3  -5  -6   12.80    4.70
   3  -5   6   11.10    3.30
   3   5   7    6.10    3.80
   3   5   7    7.00    2.80
  -3   5  -7    2.50    3.00
   3  -5   7    8.90    3.30
   3  -5   7    9.70    3.50
  -3  -5  -7    9.80    4.40
   3  -5   7   16.50    3.80
   3  -5   7    9.00    3.00
   3   5   8   66.99    9.20
   3   5   8   76.39    6.80
  -3   5  -8   75.89    8.00
   3  -5   8   70.79    6.60
  -3  -5  -8   94.59   10.20
   3  -5   8   68.09    6.90
   3  -5   8   66.09    8.70
   3   5   9   11.80    4.90
   3   5   9   -0.10    3.20
  -3  -5  -9    3.20    4.50
   3  -5   9    6.00    4.10
   3  -5   9    0.10    3.20
   3  -5   9    0.10    3.30
  -3   6   9   -1.00    2.00
  -3   6   9    2.40    2.50
  -3  -6   9    3.70    2.80
  -3  -6   9   -1.00    2.50
  -3  -6   9    4.10    3.20
  -3   6   8    7.80    2.50
  -3   6   8    2.70    3.10
  -3  -6   8   12.80    3.60
   3  -6  -8    8.30    3.10
  -3  -6   8   11.60    3.70
  -3  -6   8   10.50    3.30
  -3  -6   8    5.40    3.00
  -3   6   7   40.90    3.90
  -3   6   7   34.70    5.70
  -3  -6   7   36.00    5.60
  -3  -6   7   36.40    5.20
  -3  -6   7   40.90    6.20
  -3  -6   7   41.20    5.10
   3  -6  -7   41.80    4.70
   3  -6  -7   43.80    7.30
  -3  -6   7   37.40    4.90
  -3  -6   7   38.90    6.00
  -3  -6   7   38.50    5.30
  -3   6   6   26.00    3.40
  -3   6   6   26.80    4.90
  -3  -6   6   30.90    4.70
  -3  -6   6   28.50    5.00
  -3  -6   6   23.50    3.90
  -3  -6   6   26.20    4.10
   3  -6  -6   24.90    5.30
  -3  -6   6   24.80    5.00
  -3  -6   6   26.60    4.00
  -3  -6   6   26.30    4.00
   3  -6  -6   28.10    3.60
   3   6  -5   17.10    4.00
  -3   6   5   16.90    2.60
  -3   6   5   13.60    1.40
   3   6  -5   14.00    2.80
  -3   6   5   10.40    3.10
  -3  -6   5   11.80    2.60
   3  -6  -5   15.10    4.10
   3  -6  -5   11.30    3.40
  -3  -6   5   10.80    2.60
  -3  -6   5   18.80    4.00
  -3  -6   5   18.20    3.20
  -3  -6   5   13.40    3.60
  -3  -6   5   10.20    2.60
   3  -6  -5   12.70    1.60
   3  -6  -5   12.10    2.20
  -3   6   4    0.10    1.10
  -3   6   4    0.30    1.00
   3   6  -4    1.60    1.60
  -3   6   4    0.80    0.80
  -3   6   4    2.20    2.30
   3   6  -4    1.10    1.40
  -3  -6   4    2.20    1.20
   3  -6  -4    0.30    0.80
   3  -6  -4    1.60    1.10
  -3  -6   4    0.00    1.00
  -3  -6   4   -0.50    1.50
  -3  -6   4   -0.90    1.00
  -3  -6   4    1.10    1.70
   3  -6  -4    1.00    1.70
   3  -6  -4   -2.60    1.50
  -3  -6   4   -1.20    1.00
  -3   6   3  211.18    8.00
  -3   6   3  197.78    6.50
   3   6  -3  198.68    7.90
  -3   6   3  202.88    6.50
  -3   6   3  186.38    8.60
   3   6  -3  217.38    7.60
   3   6  -3  195.88    9.30
   3  -6  -3  197.58    6.50
  -3  -6   3  208.38    7.20
  -3  -6   3  194.98    6.30
  -3  -6   3  205.88    9.10
  -3  -6   3  215.28    7.20
   3  -6  -3  211.18    6.40
   3  -6  -3  200.08    8.80
  -3  -6   3  204.48    6.20
   3  -6  -3  201.98    8.60
   3   6  -2  340.57   12.10
  -3   6   2  331.57   10.70
   3   6  -2  356.96    9.90
  -3   6   2  358.86    9.20
  -3   6   2  349.17    9.80
   3   6  -2  333.97   10.80
  -3   6   2  347.47    9.70
   3  -6  -2  360.26    9.00
  -3  -6   2  352.26    9.10
  -3  -6   2  353.26    6.90
   3  -6  -2  340.37   10.60
   3  -6  -2  356.66    9.50
  -3  -6   2  356.36   10.70
  -3  -6   2  350.26    7.20
  -3  -6   2  340.37   11.80
   3   6  -1   20.10    2.10
  -3   6   1   24.10    2.80
  -3   6   1   18.20    2.20
  -3   6   1   22.10    3.10
  -3   6   1   20.00    2.40
   3   6  -1   18.00    2.50
  -3   6   1   22.40    2.60
   3   6  -1   19.00    3.30
   3  -6  -1   22.70    3.00
  -3  -6   1   20.30    2.60
   3  -6  -1   19.40    2.40
  -3  -6   1   20.10    3.40
  -3  -6   1   21.60    2.20
   3  -6  -1   21.70    2.60
  -3   6   0  360.96    8.00
  -3   6   0  391.76    9.60
   3   6   0  370.36    7.70
   3   6   0  362.76    7.40
  -3   6   0  378.46   12.80
   3   6   0  373.86    9.20
  -3   6   0  358.56    7.20
  -3   6   0  363.26   10.20
   3   6   0  372.56   11.40
   3   6   0  372.56   10.10
  -3  -6   0  372.66   10.10
   3  -6   0  370.96   11.20
  -3  -6   0  368.06    9.80
  -3  -6   0  367.56   11.00
   3  -6   0  360.46    9.80
   3  -6   0  374.66    9.50
   3   6   1   64.29    4.10
   3   6   1   58.79    3.50
  -3   6  -1   63.89    4.90
  -3   6  -1   59.29    2.00
  -3   6  -1   66.09    3.90
   3   6   1   63.59    3.50
   3   6   1   64.59    3.40
   3   6   1   61.39    3.80
  -3   6  -1   57.89    4.10
   3  -6   1   60.09    3.30
  -3  -6  -1   65.59    4.00
  -3  -6  -1   64.09    4.40
  -3  -6  -1   65.39    4.00
   3  -6   1   59.29    3.80
   3  -6   1   62.79    1.70
   3  -6   1   55.39    4.60
  -3   6  -2    9.50    2.40
   3   6   2    5.40    1.70
  -3   6  -2   12.20    2.90
   3   6   2    4.60    1.70
  -3   6  -2    5.20    2.00
   3   6   2   10.60    2.30
  -3   6  -2    4.70    1.20
   3   6   2    5.10    1.90
   3   6   2    5.20    1.70
   3  -6   2    7.00    2.40
  -3  -6  -2   12.50    2.90
   3  -6   2    7.20    1.80
  -3  -6  -2    6.60    1.60
  -3  -6  -2    8.30    2.10
   3  -6   2    7.40    1.10
   3  -6   2    6.80    2.10
   3   6   3    7.70    1.50
  -3   6  -3    6.50    1.70
   3   6   3    8.90    2.40
   3   6   3    7.50    2.40
  -3   6  -3    7.10    2.20
  -3   6  -3    6.50    2.20
   3   6   3    8.40    2.30
  -3   6  -3    7.70    2.70
   3   6   3   10.90    2.40
  -3  -6  -3    6.40    1.30
  -3  -6  -3    5.20    1.70
   3  -6   3    8.20    2.60
   3  -6   3    7.30    1.40
  -3  -6  -3    7.30    2.50
   3  -6   3    6.60    2.50
   3  -6   3    6.10    1.80
   3   6   4  114.79    7.20
   3   6   4  112.49    6.40
   3   6   4  110.39    7.00
   3   6   4  119.79    7.30
   3   6   4  119.69    4.30
  -3   6  -4  118.79    6.10
  -3   6  -4  116.69    7.30
  -3   6  -4  103.19    7.10
  -3  -6  -4  113.59    4.00
   3  -6   4  117.59    6.80
   3  -6   4  120.99    6.30
   3  -6   4  116.89    6.40
   3  -6   4  121.69    7.20
  -3  -6  -4  118.19    6.60
   3  -6   4  121.39    7.60
  -3  -6  -4  117.09    7.90
   3   6   5  111.69    3.70
   3   6   5   99.49    7.50
  -3   6  -5  114.49    8.10
   3   6   5  103.79    7.50
   3   6   5  105.09    6.90
  -3   6  -5  115.89    8.10
   3   6   5  112.89    7.80
   3  -6   5  117.19    7.60
   3  -6   5  104.29    7.50
  -3  -6  -5  102.59    8.70
  -3  -6  -5  111.69    7.00
   3  -6   5  103.59    7.30
   3  -6   5  110.29    6.90
   3  -6   5  102.69    6.10
   3  -6   5  107.59    7.30
  -3   6  -6   14.70    4.20
   3   6   6    9.80    3.60
  -3   6  -6    9.80    3.50
   3   6   6   13.40    3.40
  -3  -6  -6    9.50    4.80
   3  -6   6   14.10    3.80
   3  -6   6    8.70    2.90
   3  -6   6    5.90    3.00
   3  -6   6    9.30    3.40
  -3   6  -7   26.60    5.30
   3   6   7   33.20    5.00
   3   6   7   27.40    5.50
   3  -6   7   28.90    5.30
  -3  -6  -7   27.90    6.20
   3  -6   7   27.80    5.30
   3  -6   7   25.70    4.70
   3   6   8    6.20    3.20
   3   6   8    9.90    3.70
   3  -6   8    5.90    3.20
   3  -6   8    6.10    3.30
  -3  -6  -8   14.70    5.30
   3  -6   8   -1.80    2.70
   3   6   9    2.50    3.70
   3   6   9    1.50    3.30
   3  -6   9   -7.60    2.80
   3  -6   9   -6.10    2.90
  -3  -6  -9   -2.70    3.30
  -3   7   9   29.70    4.50
  -3  -7   9   33.60    6.20
  -3  -7   9   32.10    6.20
  -3  -7   9   34.80    6.30
  -3  -7   9   27.20    4.70
  -3   7   8   -1.00    1.80
  -3   7   8    1.40    3.10
   3  -7  -8   -2.50    2.60
  -3  -7   8   -0.80    2.20
  -3  -7   8    1.30    2.30
  -3  -7   8    1.50    2.60
  -3  -7   8    2.10    2.40
  -3   7   7    2.00    2.80
  -3   7   7    0.60    1.40
   3  -7  -7    2.00    2.00
  -3  -7   7   -2.10    1.80
   3  -7  -7    2.60    2.70
  -3  -7   7    4.00    2.20
  -3  -7   7    0.40    2.60
  -3  -7   7   -2.40    2.00
  -3  -7   7   -3.10    1.70
  -3  -7   7    2.10    2.00
  -3   7   6    6.70    2.00
  -3   7   6   10.80    3.30
  -3  -7   6    8.90    3.50
  -3  -7   6   10.80    2.70
  -3  -7   6    8.10    2.60
  -3  -7   6   10.80    2.70
  -3  -7   6   12.30    3.10
   3  -7  -6   13.70    2.70
  -3  -7   6   14.20    3.70
   3  -7  -6   10.60    3.90
  -3  -7   6    8.30    2.60
   3   7  -5   91.99    5.80
  -3   7   5   82.39    7.40
  -3   7   5   80.59    2.80
  -3   7   5   89.49    6.40
   3   7  -5   88.99    7.30
   3  -7  -5   88.79    6.90
  -3  -7   5   89.59    6.60
  -3  -7   5   80.69    5.30
  -3  -7   5   84.59    5.20
   3  -7  -5   82.29    6.90
   3  -7  -5   82.39    2.90
   3  -7  -5   84.49    5.10
  -3  -7   5   88.49    5.40
  -3  -7   5   85.09    5.60
   3   7  -4    2.30    1.80
   3   7  -4    6.00    2.90
  -3   7   4    2.20    1.80
  -3   7   4    2.50    1.20
  -3   7   4    3.70    1.20
  -3   7   4    1.40    2.20
   3  -7  -4    2.30    1.60
   3  -7  -4    4.30    2.40
  -3  -7   4    4.30    2.20
  -3  -7   4    1.30    1.20
  -3  -7   4    5.40    2.00
  -3  -7   4    1.70    1.50
  -3  -7   4    4.00    1.30
   3  -7  -4    2.60    0.90
  -3  -7   4    4.00    1.70
   3  -7  -4    2.20    1.30
   3   7  -3    1.40    1.50
  -3   7   3    4.00    1.30
  -3   7   3    3.40    2.20
   3   7  -3    3.70    2.40
   3   7  -3    4.70    1.80
  -3   7   3    3.30    1.40
  -3   7   3    4.40    1.80
   3  -7  -3    5.50    2.00
  -3  -7   3    2.60    1.30
  -3  -7   3    3.50    1.50
   3  -7  -3    5.50    1.50
  -3  -7   3    2.60    1.90
  -3  -7   3    4.00    1.10
   3  -7  -3    3.30    1.20
  -3  -7   3    4.00    1.20
   3  -7  -3    3.70    1.90
  -3   7   2    5.90    1.60
  -3   7   2    6.60    1.90
  -3   7   2    4.10    1.40
   3   7  -2    6.70    1.90
  -3   7   2    6.00    2.20
   3   7  -2    4.90    1.90
   3  -7  -2    3.40    1.60
  -3  -7   2    6.30    0.80
   3  -7  -2    7.40    1.90
   3  -7  -2    8.40    2.00
  -3  -7   2    7.90    2.70
  -3  -7   2    6.60    0.70
  -3  -7   2    5.60    1.70
  -3  -7   2    7.20    1.60
   3   7  -1   -0.70    1.10
   3   7  -1    0.20    1.90
   3   7  -1    2.50    1.20
  -3   7   1   -0.40    1.50
  -3   7   1   -0.30    1.00
  -3   7   1    2.10    1.10
  -3   7   1    0.40    1.30
  -3   7   1   -0.20    1.20
  -3  -7   1    2.10    1.10
  -3  -7   1    0.90    1.10
   3  -7  -1    1.60    1.30
   3  -7  -1    0.70    1.40
  -3  -7   1   -1.20    1.60
   3   7   0   -2.90    1.40
  -3   7   0   -0.80    0.70
   3   7   0   -0.90    1.00
   3   7   0    0.30    0.40
  -3   7   0    0.50    1.20
  -3   7   0    2.10    1.90
   3   7   0   -1.40    0.60
  -3   7   0    0.40    0.50
  -3   7   0    2.10    1.20
   3  -7   0   -0.50    1.10
  -3  -7   0    1.00    1.30
   3  -7   0    1.30    1.10
  -3  -7   0    1.00    1.00
  -3  -7   0    0.10    1.40
   3  -7   0   -2.70    1.40
   3   7   1   23.80    2.80
   3   7   1   21.10    2.10
  -3   7  -1   20.80    3.70
  -3   7  -1   26.00    2.70
   3   7   1   27.60    3.50
   3   7   1   24.40    2.40
   3   7   1   24.10    3.40
  -3   7  -1   26.10    3.50
   3  -7   1   24.60    3.30
  -3  -7  -1   30.20    3.70
   3  -7   1   27.90    2.30
   3  -7   1   26.00    4.00
  -3  -7  -1   26.60    2.60
  -3  -7  -1   26.20    2.80
  -3   7  -2   25.30    4.10
   3   7   2   26.10    3.00
   3   7   2   25.10    3.20
   3   7   2   32.10    4.30
   3   7   2   30.90    3.70
  -3   7  -2   28.10    3.60
   3   7   2   26.00    3.40
  -3   7  -2   24.30    3.80
   3  -7   2   24.60    2.90
   3  -7   2   22.60    3.90
  -3  -7  -2   24.10    2.80
  -3  -7  -2   30.70    3.70
   3  -7   2   23.00    1.10
   3  -7   2   29.20    3.80
   3   7   3   13.30    3.00
  -3   7  -3   12.10    2.80
   3   7   3   14.10    3.30
  -3   7  -3   13.20    3.10
   3   7   3   11.30    2.80
  -3   7  -3   12.90    3.10
   3   7   3    9.00    2.30
   3   7   3   14.20    2.10
  -3   7  -3   12.50    2.00
  -3  -7  -3   11.30    2.40
   3  -7   3   15.00    3.10
   3  -7   3   14.70    3.40
  -3  -7  -3   15.50    3.90
  -3  -7  -3   11.90    1.80
   3  -7   3   11.60    1.60
   3  -7   3   13.60    2.40
   3   7   4  225.58   10.30
  -3   7  -4  224.18    8.30
   3   7   4  215.48    6.20
  -3   7  -4  215.38   10.00
   3   7   4  217.58   10.10
   3   7   4  196.78    9.70
   3   7   4  206.58    9.10
  -3  -7  -4  217.38   11.10
   3  -7   4  227.78    9.00
  -3  -7  -4  217.88    5.90
   3  -7   4  213.78    7.50
   3  -7   4  231.58   10.60
   3  -7   4  212.48    9.70
  -3  -7  -4  213.48    9.40
  -3   7  -5   68.49    5.40
  -3   7  -5   77.99    6.90
   3   7   5   82.69    6.80
   3   7   5   74.09    6.50
   3   7   5   71.19    6.30
   3   7   5   71.39    5.90
   3  -7   5   83.89    6.60
   3  -7   5   71.09    5.60
  -3  -7  -5   80.29    7.80
   3  -7   5   67.69    6.60
   3  -7   5   79.49    6.80
   3  -7   5   69.99    4.90
  -3  -7  -5   79.49    6.00
   3  -7   5   75.39    6.40
   3   7   6  167.08   10.30
  -3   7  -6  139.49    9.80
  -3   7  -6  172.48    9.20
   3   7   6  145.59    8.50
   3  -7   6  161.48    9.50
   3  -7   6  143.89    9.30
   3  -7   6  152.68   10.20
  -3  -7  -6  148.19   12.70
   3  -7   6  157.18    8.00
  -3   7  -7    0.20    2.50
   3   7   7    1.60    2.80
   3   7   7   -1.40    1.20
   3  -7   7    5.30    2.90
  -3  -7  -7    4.80    3.40
   3  -7   7    3.10    2.30
   3  -7   7    0.40    2.80
   3   7   8    0.00    3.00
   3   7   8    5.70    2.80
   3  -7   8   -0.90    2.70
  -3  -7  -8    1.30    3.60
   3  -7   8    0.50    2.50
   3  -7   8    2.60    3.30
   3   7   9    9.00    4.40
   3   7   9    1.50    3.00
   3  -7   9   -3.20    3.00
  -3  -7  -9   13.00    5.60
   3  -7   9    5.20    3.40
  -3   8   9   14.80    4.90
  -3  -8   9   13.60    3.80
  -3  -8   9   19.90    5.60
  -3  -8   9   11.00    4.00
  -3  -8   9   18.50    4.30
  -3   8   8    3.60    2.20
  -3   8   8    3.30    3.30
  -3  -8   8    4.40    2.60
   3  -8  -8    1.70    3.20
  -3  -8   8   12.10    3.80
  -3  -8   8    6.00    2.80
   3  -8  -8   11.50    4.40
  -3  -8   8    6.80    3.00
  -3   8   7    9.90    3.60
  -3   8   7   15.30    2.90
   3  -8  -7   15.60    3.80
  -3  -8   7   14.80    3.60
  -3  -8   7   17.90    4.30
  -3  -8   7   14.70    3.50
  -3  -8   7   15.60    3.10
  -3  -8   7   17.90    3.90
  -3  -8   7   19.30    3.40
   3  -8  -7   19.50    4.90
  -3   8   6   22.00    4.50
  -3   8   6   21.20    3.30
  -3  -8   6   17.40    3.40
  -3  -8   6   22.40    3.50
   3  -8  -6   19.40    3.20
  -3  -8   6   28.70    5.10
  -3  -8   6   26.10    4.90
   3  -8  -6   21.20    5.30
  -3  -8   6   19.30    3.60
  -3   8   5   55.39    5.30
   3   8  -5   50.49    4.80
  -3   8   5   41.80    6.30
  -3   8   5   50.59    3.90
   3   8  -5   55.69    7.10
  -3  -8   5   55.59    4.50
   3  -8  -5   47.80    2.00
  -3  -8   5   47.50    4.10
  -3  -8   5   55.99    4.20
   3  -8  -5   55.39    6.90
  -3  -8   5   52.89    6.50
   3  -8  -5   47.30    6.70
  -3  -8   5   60.09    7.30
  -3  -8   5   55.89    4.70
   3  -8  -5   51.99    4.30
  -3   8   4    5.20    1.70
   3   8  -4    7.80    3.10
  -3   8   4    5.00    2.90
  -3   8   4    6.00    1.60
   3   8  -4    6.40    2.20
  -3   8   4    8.20    2.50
   3  -8  -4    7.30    1.90
   3  -8  -4    8.80    1.50
  -3  -8   4    7.40    1.80
  -3  -8   4    8.10    2.30
   3  -8  -4    9.80    3.20
  -3  -8   4    7.90    3.30
  -3  -8   4    5.10    1.90
   3  -8  -4    9.60    2.90
  -3  -8   4    6.90    1.60
   3   8  -3    0.90    1.30
   3   8  -3    3.50    1.50
   3   8  -3    1.90    1.80
  -3   8   3    2.00    1.80
  -3   8   3    4.40    1.60
  -3   8   3    1.40    1.20
  -3   8   3    5.00    1.90
   3  -8  -3    0.00    1.10
   3  -8  -3    1.70    1.90
  -3  -8   3    2.00    1.40
  -3  -8   3    0.30    0.80
   3  -8  -3    1.60    1.30
  -3  -8   3    0.60    0.90
   3  -8  -3    0.90    1.20
  -3  -8   3    2.20    0.80
  -3  -8   3    2.40    2.30
   3   8  -2   -0.40    1.10
  -3   8   2    0.60    1.20
   3   8  -2   -0.30    0.70
  -3   8   2    1.50    1.30
  -3   8   2   -0.60    1.00
   3   8  -2   -2.10    1.30
  -3   8   2    0.90    1.10
   3  -8  -2   -0.30    1.10
   3  -8  -2   -2.00    0.70
   3  -8  -2    0.00    1.20
  -3  -8   2   -0.20    0.30
   3  -8  -2    2.10    1.50
  -3  -8   2    1.10    1.40
  -3  -8   2    0.60    0.40
  -3  -8   2    0.80    1.10
  -3  -8   2    0.10    0.90
  -3   8   1   26.40    2.60
  -3   8   1   20.60    2.90
  -3   8   1   23.10    3.50
   3   8  -1   20.20    4.30
  -3   8   1   24.50    2.70
  -3   8   1   21.50    2.10
   3   8  -1   25.10    3.10
   3   8  -1   19.00    2.90
  -3  -8   1   22.80    2.40
   3  -8  -1   19.90    2.70
   3  -8  -1   27.00    3.50
   3  -8  -1   20.20    2.70
  -3  -8   1   24.00    3.00
  -3  -8   1   23.50    3.80
  -3   8   0   11.50    1.20
  -3   8   0   15.10    2.30
  -3   8   0   16.10    3.00
  -3   8   0   13.60    3.10
   3   8   0   12.50    1.00
  -3   8   0   11.80    0.80
   3   8   0   16.30    3.30
   3   8   0   13.40    2.40
   3   8   0   14.80    2.20
  -3  -8   0   12.50    2.40
  -3  -8   0   14.90    2.50
  -3  -8   0   14.10    2.80
   3  -8   0   12.40    2.10
   3  -8   0   13.50    3.20
   3  -8   0    7.80    2.00
   3   8   1  105.69    5.80
   3   8   1   96.19    4.10
   3   8   1  103.59    4.60
   3   8   1  101.29    5.40
  -3   8  -1   89.39    6.10
   3   8   1  105.89    5.00
  -3   8  -1  102.79    6.80
  -3   8  -1   97.99    4.90
   3  -8   1  100.79    6.40
   3  -8   1  105.69    4.70
   3  -8   1  104.99    5.60
  -3  -8  -1   85.69    5.30
  -3  -8  -1   93.29    5.10
  -3  -8  -1  100.29    5.30
   3   8   2  226.98    8.80
  -3   8  -2  242.38   10.10
   3   8   2  228.88    8.70
  -3   8  -2  234.78    9.50
   3   8   2  229.28    8.30
   3   8   2  240.68    8.30
  -3   8  -2  219.58   10.20
   3   8   2  235.08    8.50
  -3  -8  -2  223.38    8.60
   3  -8   2  243.58   10.40
  -3  -8  -2  251.77   10.00
   3  -8   2  244.98    9.20
  -3  -8  -2  232.78    7.70
   3  -8   2  242.48    7.90
   3   8   3   12.70    3.10
   3   8   3   11.90    2.60
   3   8   3   12.20    2.20
  -3   8  -3   13.70    3.60
   3   8   3   11.90    3.00
   3   8   3   10.90    2.80
  -3   8  -3    9.50    2.70
  -3   8  -3   11.40    2.80
  -3  -8  -3   14.70    2.10
  -3  -8  -3    8.20    2.40
   3  -8   3    9.40    2.70
   3  -8   3   13.20    2.30
  -3  -8  -3   13.70    3.70
   3  -8   3   11.50    1.50
   3  -8   3    8.00    2.80
   3   8   4    6.40    2.60
   3   8   4    8.80    1.60
  -3   8  -4   12.60    3.40
   3   8   4   10.90    3.00
   3   8   4   11.80    3.10
   3   8   4   12.60    3.30
  -3  -8  -4   12.30    1.60
   3  -8   4    9.30    2.80
   3  -8   4   10.90    2.10
  -3  -8  -4    9.60    3.60
   3  -8   4   13.60    3.60
  -3  -8  -4   13.70    3.10
   3  -8   4    7.90    2.30
   3   8   5    2.20    2.60
  -3   8  -5    1.20    2.10
   3   8   5    0.90    2.10
   3   8   5    3.70    2.20
  -3  -8  -5    8.40    2.70
   3  -8   5    4.30    2.00
   3  -8   5    1.40    2.70
   3  -8   5    5.50    2.60
  -3  -8  -5    6.40    3.50
   3  -8   5    1.60    2.40
   3  -8   5    3.20    2.20
   3   8   6   -3.90    1.70
  -3   8  -6   -0.30    2.10
   3   8   6    0.40    1.80
  -3  -8  -6    4.30    3.50
   3  -8   6    1.80    1.90
   3  -8   6   -1.40    2.40
  -3   8  -7    6.10    3.60
   3   8   7    2.10    3.20
   3   8   7    7.70    3.30
  -3  -8  -7   13.00    4.50
   3  -8   7    4.50    2.70
   3  -8   7    7.60    2.80
   3  -8   7    9.00    3.50
   3   8   8   -3.20    1.70
   3   8   8   -2.10    3.00
   3  -8   8    0.20    3.10
  -3  -8  -8    7.90    4.60
   3  -8   8   -0.30    3.20
   3  -8   8   -0.20    2.40
  -3   9   9    1.10    3.20
  -3   9   9    4.70    2.80
  -3  -9   9    2.00    2.90
  -3  -9   9    0.20    3.40
  -3  -9   9    2.80    3.10
  -3  -9   9    0.10    3.10
  -3   9   8    3.80    2.50
  -3   9   8    4.00    3.20
  -3  -9   8    4.60    3.50
  -3  -9   8   11.00    3.80
  -3  -9   8    5.10    2.70
  -3  -9   8    5.10    2.30
   3  -9  -8    7.70    3.90
  -3   9   7   11.80    3.40
  -3   9   7   16.70    3.10
  -3  -9   7   15.40    3.50
  -3  -9   7   22.00    4.20
   3  -9  -7    9.50    2.90
   3  -9  -7   11.40    4.30
  -3  -9   7   13.60    4.20
  -3  -9   7   11.00    3.40
  -3  -9   7   16.60    3.50
  -3   9   6   43.60    4.10
   3   9  -6   33.30    5.20
   3  -9  -6   42.30    6.90
  -3  -9   6   49.80    4.30
  -3  -9   6   35.70    5.70
   3  -9  -6   46.00    4.30
  -3  -9   6   47.00    4.50
  -3  -9   6   32.60    6.30
  -3  -9   6   33.40    4.80
  -3  -9   6   39.30    4.90
  -3   9   5   82.19    5.20
   3   9  -5   80.89    6.10
  -3   9   5   85.89    7.20
  -3   9   5   75.59    6.00
  -3  -9   5   86.99    5.30
   3  -9  -5   81.19    2.90
  -3  -9   5   73.39    5.10
   3  -9  -5   82.49    2.70
   3  -9  -5   87.29    7.50
  -3  -9   5   75.79    6.20
  -3  -9   5   89.49    5.80
   3  -9  -5   87.09    5.60
  -3  -9   5   94.29    5.00
  -3  -9   5   74.09    7.10
  -3   9   4   69.59    6.00
  -3   9   4   59.59    4.10
  -3   9   4   67.39    5.00
   3   9  -4   50.39    6.90
   3   9  -4   66.89    5.30
   3  -9  -4   61.09    3.30
   3  -9  -4   63.89    4.50
  -3  -9   4   60.59    4.20
  -3  -9   4   68.79    3.60
  -3  -9   4   68.79    5.00
   3  -9  -4   60.19    5.60
  -3  -9   4   61.19    6.20
   3  -9  -4   49.99    5.40
  -3  -9   4   65.99    4.00
  -3   9   3   34.20    3.20
   3   9  -3   36.30    5.70
  -3   9   3   42.00    5.10
  -3   9   3   35.80    3.50
   3   9  -3   39.80    4.00
   3   9  -3   35.30    3.50
   3  -9  -3   39.70    3.10
  -3  -9   3   44.80    4.70
   3  -9  -3   44.10    4.20
   3  -9  -3   39.90    3.40
  -3  -9   3   38.90    2.40
  -3  -9   3   37.60    3.60
  -3  -9   3   40.60    3.10
   3   9  -2    6.00    2.00
  -3   9   2    5.00    1.60
  -3   9   2    4.80    1.90
   3   9  -2    4.70    1.50
   3   9  -2    1.10    2.00
  -3   9   2    3.20    1.60
  -3  -9   2    3.40    0.60
  -3  -9   2    6.10    1.50
   3  -9  -2    3.40    1.60
   3  -9  -2    4.90    2.00
  -3  -9   2    4.00    1.50
   3  -9  -2    4.80    1.60
   3  -9  -2    6.30    2.00
  -3  -9   2    1.00    2.00
  -3  -9   2    4.90    0.60
   3   9  -1   32.50    4.90
   3   9  -1   31.80    3.10
  -3   9   1   27.20    2.40
   3   9  -1   27.30    2.50
  -3   9   1   30.40    4.30
  -3   9   1   30.20    2.70
  -3   9   1   28.10    2.50
  -3   9   1   28.90    3.60
   3  -9  -1   30.30    3.00
   3  -9  -1   32.10    4.10
  -3  -9   1   31.70    3.10
  -3  -9   1   27.20    4.20
   3  -9  -1   30.30    3.40
  -3  -9   1   34.60    2.80
   3   9   0   27.70    4.10
  -3   9   0   25.30    3.90
  -3   9   0   22.60    1.20
  -3   9   0   21.00    1.00
  -3   9   0   23.50    3.50
   3   9   0   22.40    1.30
  -3   9   0   20.40    3.10
   3   9   0   28.50    2.50
   3   9   0   25.00    3.30
   3  -9   0   22.00    3.00
   3  -9   0   26.40    4.70
  -3  -9   0   24.20    3.20
  -3  -9   0   25.40    3.80
  -3  -9   0   26.60    3.40
   3  -9   0   23.10    2.50
  -3   9  -1   19.60    3.80
   3   9   1   27.30    3.60
   3   9   1   26.80    3.90
   3   9   1   19.00    1.90
   3   9   1   23.80    3.00
  -3   9  -1   24.80    3.70
  -3  -9  -1   20.40    3.10
   3  -9   1   26.20    4.20
  -3  -9  -1   28.30    3.90
   3  -9   1   23.60    3.50
  -3  -9  -1   22.10    3.30
   3  -9   1   26.70    2.50
  -3   9  -2   71.19    5.50
   3   9   2   61.89    4.30
   3   9   2   60.79    4.40
   3   9   2   80.19    5.20
  -3   9  -2   70.99    4.80
   3   9   2   70.39    4.30
  -3   9  -2   58.39    5.60
   3   9   2   69.09    4.60
   3  -9   2   66.09    4.00
  -3  -9  -2   67.89    5.50
   3  -9   2   62.19    5.30
   3  -9   2   55.59    4.40
  -3  -9  -2   55.59    4.30
   3   9   3   85.69    5.90
   3   9   3   77.69    5.30
  -3   9  -3   76.69    5.50
  -3   9  -3   75.29    6.10
   3   9   3   75.39    5.50
   3   9   3   77.99    4.40
   3   9   3   77.29    5.30
   3  -9   3   78.89    2.70
  -3  -9  -3   71.69    5.40
   3  -9   3   68.19    2.40
   3  -9   3   66.09    6.20
   3  -9   3   72.19    4.60
   3  -9   3   81.49    6.30
  -3  -9  -3   72.79    3.90
  -3  -9  -3   73.29    6.30
   3   9   4   83.29    6.20
   3   9   4   72.49    5.90
   3   9   4   92.19    6.10
  -3   9  -4   84.09    6.40
   3   9   4   78.09    6.30
  -3   9  -4   88.49    6.90
   3  -9   4   83.59    4.20
   3  -9   4   87.69    6.40
   3  -9   4   85.19    7.20
   3  -9   4   79.89    3.90
  -3  -9  -4   99.29    8.10
  -3  -9  -4   86.19    3.60
   3  -9   4   72.89    7.10
  -3  -9  -4   70.59    5.80
   3  -9   4   87.49    5.50
   3   9   5   18.80    3.90
   3   9   5   27.70    4.60
   3   9   5   22.40    4.40
  -3   9  -5   25.10    4.80
  -3  -9  -5   28.40    5.80
   3  -9   5   22.80    3.90
   3  -9   5   18.00    4.20
   3  -9   5   23.70    3.30
   3  -9   5   20.60    4.60
   3  -9   5   17.40    2.90
   3   9   6    2.30    3.00
  -3   9  -6    1.80    2.70
   3   9   6    0.30    1.90
   3  -9   6    0.40    2.20
   3  -9   6   -3.00    2.10
   3  -9   6    3.30    1.70
  -3  -9  -6    3.40    3.20
   3  -9   6    3.00    2.00
   3   9   7   20.70    5.10
   3   9   7    9.50    3.40
  -3   9  -7    7.20    3.70
   3  -9   7   13.50    3.20
   3  -9   7   14.60    4.50
  -3  -9  -7   11.20    4.80
   3  -9   7   14.30    3.50
   3  -9   7   15.30    4.80
   3   9   8   13.50    3.90
   3   9   8   19.30    5.60
   3  -9   8   15.00    3.70
   3  -9   8   20.30    5.30
   3  -9   8   12.80    4.80
  -3  -9  -8   22.30    6.80
  -3  10   8    6.50    2.30
  -3  10   8    1.10    2.90
  -3 -10   8    4.30    2.60
  -3 -10   8    9.60    3.70
   3 -10  -8   12.70    5.10
  -3 -10   8    7.40    2.70
  -3 -10   8    6.80    3.10
  -3  10   7   22.50    4.60
  -3  10   7   31.80    4.40
  -3 -10   7   30.30    5.00
   3 -10  -7   34.10    6.70
  -3 -10   7   25.50    5.90
  -3 -10   7   29.20    4.60
   3 -10  -7   30.90    4.70
  -3 -10   7   34.40    4.40
  -3 -10   7   38.30    5.30
  -3  10   6    4.20    1.70
   3  10  -6    5.50    2.80
  -3  10   6    3.00    2.60
   3 -10  -6    9.50    2.90
  -3 -10   6    0.10    1.40
  -3 -10   6    6.40    2.10
   3 -10  -6    0.00    2.30
  -3 -10   6    3.80    2.00
  -3 -10   6    7.10    2.70
  -3 -10   6    6.70    2.50
   3  10  -5   76.59    6.20
  -3  10   5   75.39    5.10
  -3  10   5   65.89    6.90
  -3  10   5   80.39    6.20
  -3 -10   5   81.99    4.50
  -3 -10   5   72.89    4.90
   3 -10  -5   72.49    2.70
  -3 -10   5   87.39    5.30
   3 -10  -5   80.79    7.30
   3 -10  -5   78.19    3.00
  -3 -10   5   70.69    6.30
   3 -10  -5   76.39    5.40
  -3 -10   5   76.39    5.70
   3  10  -4   10.30    3.70
   3  10  -4   13.00    3.30
  -3  10   4   13.90    3.10
  -3  10   4   11.50    2.50
  -3  10   4   12.30    3.40
  -3 -10   4   11.10    1.70
   3 -10  -4   11.10    1.90
  -3 -10   4   13.60    2.40
   3 -10  -4   10.60    3.20
  -3 -10   4   12.60    2.20
  -3 -10   4   12.00    3.60
   3 -10  -4   12.70    3.30
   3 -10  -4   11.20    2.40
  -3 -10   4   15.90    3.20
   3  10  -3   80.49    5.60
   3  10  -3   69.99    4.70
   3  10  -3   78.59    7.10
  -3  10   3   87.29    5.20
  -3  10   3   71.09    5.50
  -3  10   3   89.19    5.40
  -3 -10   3   83.49    5.30
   3 -10  -3   75.59    4.50
   3 -10  -3   77.99    5.80
   3 -10  -3   79.69    4.80
   3 -10  -3   82.49    6.00
  -3 -10   3   74.59    2.70
  -3 -10   3   81.29    4.30
  -3 -10   3   81.79    3.60
  -3 -10   3   78.69    6.70
   3  10  -2  153.28    6.20
  -3  10   2  144.99    7.40
  -3  10   2  150.68    7.30
   3  10  -2  152.48    7.40
  -3  10   2  153.58    6.50
   3  10  -2  157.18    9.10
  -3  10   2  144.19    6.80
  -3 -10   2  144.19    8.60
   3 -10  -2  158.18    6.80
   3 -10  -2  158.08    7.20
   3 -10  -2  149.49    7.40
  -3 -10   2  147.89    3.50
  -3 -10   2  162.48    5.90
   3 -10  -2  156.88    7.00
  -3 -10   2  148.29    7.00
   3  10  -1  120.49    6.30
   3  10  -1  123.19    3.10
  -3  10   1  124.89    7.00
  -3  10   1  126.69    5.60
  -3  10   1  131.49    6.40
   3  10  -1  108.69    7.20
   3  10  -1  123.19    5.10
  -3  10   1  124.49    4.90
  -3 -10   1  125.99    7.40
  -3 -10   1  124.79    3.20
  -3 -10   1  129.49    6.40
   3 -10  -1  129.99    6.20
  -3 -10   1  138.79    5.80
   3 -10  -1  112.89    5.80
   3  10   0   78.89    2.70
  -3  10   0   78.49    5.40
  -3  10   0   80.29    6.00
  -3  10   0   76.99    2.00
   3  10   0   80.79    5.90
   3  10   0   73.59    5.00
   3  10   0   81.19    4.10
  -3  10   0   84.99    4.60
  -3 -10   0   84.39    3.50
  -3 -10   0   91.29    5.00
  -3 -10   0   78.29    4.90
  -3 -10   0   82.49    5.80
   3 -10   0   76.99    4.40
   3 -10   0   81.49    5.70
   3 -10   0   79.19    4.90
   3  10   1   20.50    3.60
   3  10   1   22.20    3.40
   3  10   1   21.70    2.80
  -3  10  -1   22.50    3.80
  -3  10  -1   22.60    3.10
   3  10   1   18.10    2.10
  -3  10  -1   27.70    4.70
   3 -10   1   27.90    3.70
   3 -10   1   19.70    3.90
  -3 -10  -1   19.00    3.70
  -3 -10  -1   19.30    3.30
  -3 -10  -1   25.70    3.70
   3 -10   1   20.40    2.70
   3  10   2   12.10    2.60
   3  10   2   15.50    3.10
  -3  10  -2   11.80    3.30
  -3  10  -2   17.70    3.40
   3  10   2   14.80    3.00
   3  10   2   15.00    2.40
  -3  10  -2   11.40    2.70
  -3 -10  -2   19.90    3.00
   3 -10   2   16.50    2.50
   3 -10   2   20.40    3.40
  -3 -10  -2   17.90    3.20
   3 -10   2   19.30    3.90
  -3 -10  -2   22.80    4.20
  -3  10  -3   90.89    6.10
   3  10   3   84.49    5.70
   3  10   3   88.99    5.70
   3  10   3   79.19    5.80
   3  10   3   84.09    5.80
  -3  10  -3   80.19    6.60
   3  10   3   91.39    5.00
   3 -10   3   85.19    6.30
  -3 -10  -3   87.69    4.50
   3 -10   3  100.29    7.50
   3 -10   3   78.69    4.90
  -3 -10  -3   80.79    5.80
  -3 -10  -3   91.29    7.20
  -3  10  -4   54.39    6.90
   3  10   4   63.69    5.90
   3  10   4   46.50    5.70
   3  10   4   45.20    4.50
  -3  10  -4   50.79    5.30
   3  10   4   51.49    5.20
  -3 -10  -4   57.09    3.10
   3 -10   4   52.49    2.80
   3 -10   4   55.89    7.30
   3 -10   4   49.10    2.70
   3 -10   4   55.29    7.50
  -3 -10  -4   62.19    6.60
  -3 -10  -4   45.20    5.80
   3 -10   4   52.09    5.20
   3  10   5   27.60    5.60
   3  10   5   44.80    6.00
   3  10   5   30.20    4.80
  -3  10  -5   34.80    5.70
   3 -10   5   29.70    6.00
   3 -10   5   32.30    3.90
   3 -10   5   37.30    4.50
   3 -10   5   32.80    3.20
  -3 -10  -5   36.30    6.70
   3  10   6   -1.10    2.50
  -3  10  -6    4.10    2.90
   3  10   6    1.70    2.30
   3 -10   6    1.00    1.90
   3 -10   6    4.40    3.40
   3 -10   6   -1.90    2.00
  -3 -10  -6    4.70    3.50
   3 -10   6    1.30    1.70
   3  10   7    0.20    2.30
   3  10   7   -1.60    2.60
  -3  10  -7   -0.50    2.50
   3 -10   7    2.60    3.00
   3 -10   7    3.50    3.30
   3 -10   7   -2.20    1.70
   3 -10   7    4.30    3.70
  -3 -10  -7   -2.40    2.50
   3  10   8   -0.40    2.40
   3  10   8   -3.70    2.40
   3 -10   8    5.40    3.50
   3 -10   8    2.10    3.70
   3 -10   8    1.70    2.30
  -3  11   8    3.20    2.10
  -3  11   8    9.30    3.80
  -3 -11   8    2.90    3.40
  -3 -11   8    2.40    2.50
  -3 -11   8    2.50    2.70
   3 -11  -8    5.20    4.20
  -3 -11   8    3.70    4.30
  -3  11   7    2.90    2.00
  -3  11   7    5.30    3.10
  -3 -11   7    0.70    1.90
  -3 -11   7    2.70    2.50
  -3 -11   7    0.60    2.20
  -3 -11   7   -0.60    3.10
   3 -11  -7    4.00    3.00
  -3  11   6   23.70    4.40
  -3  11   6   29.60    4.30
   3  11  -6   25.40    4.90
  -3 -11   6   35.00    5.30
  -3 -11   6   23.20    3.70
   3 -11  -6   25.50    4.30
  -3 -11   6   27.40    3.60
  -3 -11   6   24.80    3.70
  -3 -11   6   30.30    6.40
   3  11  -5    2.40    2.20
  -3  11   5   -1.00    1.60
  -3  11   5    3.30    2.00
  -3  11   5   -1.50    2.20
   3 -11  -5   -2.40    2.20
  -3 -11   5    1.00    1.40
   3 -11  -5    0.60    0.90
  -3 -11   5    1.50    1.40
   3 -11  -5    2.70    0.90
  -3 -11   5    1.70    1.50
  -3 -11   5    0.90    1.80
  -3 -11   5    3.00    2.30
  -3  11   4   42.70    4.10
  -3  11   4   32.80    4.50
   3  11  -4   45.30    5.50
  -3  11   4   38.40    5.60
  -3 -11   4   33.40    3.30
  -3 -11   4   39.20    3.00
  -3 -11   4   38.80    2.50
   3 -11  -4   38.90    3.50
   3 -11  -4   31.30    2.90
   3 -11  -4   35.20    5.40
   3 -11  -4   45.40    6.20
  -3 -11   4   36.40    4.70
   3 -11  -4   33.60    4.40
  -3  11   3  276.97   10.10
  -3  11   3  285.67   10.90
   3  11  -3  292.47   11.30
  -3  11   3  288.17   10.30
   3  11  -3  259.67   13.20
   3  11  -3  263.47    9.60
   3 -11  -3  285.37   11.20
   3 -11  -3  286.27   10.10
  -3 -11   3  273.07    6.30
  -3 -11   3  283.37   10.80
   3 -11  -3  272.57   11.70
  -3 -11   3  269.77    7.30
  -3 -11   3  279.27   12.90
   3 -11  -3  274.17    9.30
  -3 -11   3  287.77    8.80
  -3  11   2   72.99    4.80
   3  11  -2   75.59    6.80
  -3  11   2   75.09    5.30
   3  11  -2   76.19    4.40
  -3  11   2   84.59    4.90
   3  11  -2   71.49    5.50
  -3 -11   2   75.69    2.40
   3 -11  -2   73.69    4.90
   3 -11  -2   74.09    5.10
   3 -11  -2   80.39    5.60
  -3 -11   2   79.99    4.20
   3 -11  -2   72.59    4.80
  -3 -11   2   83.49    5.40
  -3  11   1   83.09    4.70
  -3  11   1   81.39    5.90
  -3  11   1   73.39    5.20
   3  11  -1   81.89    5.70
   3  11  -1   75.99    6.40
  -3  11   1   70.89    3.60
   3  11  -1   71.59    4.00
   3  11  -1   79.29    2.50
   3 -11  -1   78.09    5.70
  -3 -11   1   80.29    5.30
  -3 -11   1   67.19    6.00
  -3 -11   1   79.79    4.60
   3 -11  -1   79.59    5.10
   3 -11  -1   72.19    4.90
  -3 -11   1   73.79    2.60
   3  11   0   28.10    4.70
  -3  11   0   16.30    3.80
  -3  11   0   18.40    3.60
   3  11   0   20.90    2.70
   3  11   0   20.50    1.50
  -3  11   0   17.30    2.90
   3  11   0   20.00    3.40
  -3 -11   0   19.70    3.20
  -3 -11   0   20.30    1.90
  -3 -11   0   22.50    4.20
   3 -11   0   19.00    2.90
  -3 -11   0   22.00    3.40
   3 -11   0   16.90    3.00
   3 -11   0   23.60    4.00
  -3  11  -1   54.89    4.10
   3  11   1   52.09    3.80
   3  11   1   62.19    5.20
   3  11   1   55.09    4.60
   3  11   1   52.79    3.00
  -3  11  -1   48.30    5.70
   3 -11   1   52.89    3.70
  -3 -11  -1   63.89    5.00
  -3 -11  -1   52.99    4.60
   3 -11   1   45.20    4.00
   3 -11   1   58.99    5.50
  -3 -11  -1   54.69    4.60
   3  11   2    4.80    1.80
   3  11   2    5.10    1.70
   3  11   2    2.30    2.10
  -3  11  -2    7.30    2.40
  -3  11  -2    3.30    2.40
   3  11   2    4.50    1.90
   3 -11   2    4.70    2.80
   3 -11   2    7.40    2.00
   3 -11   2    1.70    1.90
  -3 -11  -2    7.60    2.40
  -3 -11  -2    4.20    1.60
  -3 -11  -2    7.00    2.80
   3  11   3    6.90    2.60
  -3  11  -3    3.60    2.00
  -3  11  -3    3.40    2.50
   3  11   3    6.40    2.60
   3  11   3    5.00    2.10
  -3 -11  -3    4.80    1.80
   3 -11   3    4.40    3.20
  -3 -11  -3    2.50    2.80
   3 -11   3    4.40    2.40
   3 -11   3    3.00    3.00
   3 -11   3    3.40    1.80
  -3 -11  -3    1.30    1.80
   3  11   4   12.50    3.10
  -3  11  -4   12.90    4.10
   3  11   4    9.10    2.90
   3  11   4    9.70    3.00
  -3  11  -4   11.10    3.40
   3 -11   4    9.90    2.40
  -3 -11  -4    9.10    2.10
   3 -11   4    9.10    3.10
   3 -11   4    9.60    1.20
   3 -11   4    8.00    1.10
  -3 -11  -4    9.70    3.80
  -3 -11  -4   12.20    1.90
   3  11   5   -1.80    1.80
  -3  11  -5    2.10    2.30
  -3 -11  -5   -0.40    2.20
   3 -11   5    1.40    1.20
   3 -11   5    1.90    1.30
   3  11   6   50.39    6.40
   3  11   6   44.00    6.60
  -3 -11  -6   46.00    7.80
   3 -11   6   45.80    7.70
   3 -11   6   33.50    5.90
   3 -11   6   40.40    3.80
   3  11   7   16.30    4.70
   3  11   7   18.50    4.50
  -3  11  -7   13.90    4.10
   3 -11   7   18.00    3.40
   3 -11   7   11.70    4.70
  -3 -11  -7   16.00    5.10
   3 -11   7   16.60    4.50
   3 -11   7   12.30    2.90
   3  11   8   23.10    7.00
   3  11   8   26.70    5.00
   3 -11   8   12.10    5.30
  -3 -11  -8   26.70    7.40
   3 -11   8   28.90    4.50
   3 -11   8   28.30    6.70
  -3  12   8    2.00    3.10
  -3  12   8    5.60    3.00
  -3 -12   8   -1.00    2.30
   3 -12  -8    4.80    3.90
  -3 -12   8    2.70    4.40
  -3 -12   8   -2.90    2.90
  -3 -12   8    6.50    3.00
  -3  12   7   19.30    3.60
  -3  12   7   23.30    4.80
  -3 -12   7   16.30    3.60
   3 -12  -7   26.30    5.60
  -3 -12   7   27.70    6.30
  -3 -12   7   13.50    3.60
  -3 -12   7   19.90    3.30
  -3  12   6   20.10    4.30
   3  12  -6   14.00    4.90
  -3  12   6   14.70    3.10
  -3 -12   6   16.20    2.70
  -3 -12   6   17.30    3.50
  -3 -12   6   14.00    3.00
   3 -12  -6   25.60    5.70
  -3 -12   6   18.90    4.60
  -3 -12   6   14.60    5.20
  -3  12   5   23.30    3.80
   3  12  -5   16.50    4.10
  -3 -12   5   26.70    5.70
  -3 -12   5   21.00    2.60
   3 -12  -5   18.80    4.50
   3 -12  -5   19.10    3.40
  -3 -12   5   17.60    3.00
  -3 -12   5   18.40    3.90
   3 -12  -5   22.10    1.80
   3 -12  -5   20.80    2.10
  -3 -12   5   20.00    3.00
  -3  12   4    1.40    2.00
  -3  12   4    3.00    2.50
  -3  12   4    4.60    2.20
   3  12  -4    5.10    2.80
  -3 -12   4    1.10    1.70
   3 -12  -4    1.00    1.40
   3 -12  -4    6.80    2.40
  -3 -12   4    0.20    0.90
  -3 -12   4   -0.20    1.40
  -3 -12   4    4.60    1.40
   3 -12  -4    4.10    2.40
   3  12  -3  263.47    9.60
  -3  12   3  264.07   10.70
  -3  12   3  274.27   10.20
   3  12  -3  264.67   11.30
  -3  12   3  273.17   10.40
   3  12  -3  257.87   13.40
   3 -12  -3  283.87   11.30
   3 -12  -3  260.67    9.40
   3 -12  -3  262.47   10.00
  -3 -12   3  251.47    6.00
  -3 -12   3  257.87   14.70
  -3 -12   3  247.68   10.30
   3 -12  -3  281.07   10.40
   3 -12  -3  250.17   11.40
   3  12  -2    3.80    1.70
  -3  12   2    3.30    1.90
   3  12  -2    3.10    2.90
  -3  12   2    6.50    2.10
  -3  12   2    6.00    1.90
   3  12  -2    3.20    0.80
   3  12  -2    5.20    1.80
   3 -12  -2    8.70    2.60
  -3 -12   2    6.60    2.20
   3 -12  -2    2.70    1.90
  -3 -12   2    4.60    0.80
   3 -12  -2    2.90    2.00
  -3 -12   2    7.00    3.30
   3 -12  -2    4.00    1.90
  -3 -12   2    3.40    1.70
   3  12  -1   22.50    1.50
   3  12  -1   26.90    5.00
  -3  12   1   25.10    3.30
   3  12  -1   24.40    2.70
  -3  12   1   21.90    3.80
  -3  12   1   22.00    2.30
   3  12  -1   25.30    4.10
  -3 -12   1   27.30    4.00
  -3 -12   1   30.20    3.80
   3 -12  -1   23.00    3.70
   3 -12  -1   28.50    4.40
  -3 -12   1   23.00    1.70
  -3 -12   1   24.30    4.70
   3 -12  -1   26.50    3.90
  -3  12   0    1.60    1.80
   3  12   0    5.60    2.40
   3  12   0    2.10    1.30
  -3  12   0    1.20    1.60
   3  12   0    1.60    1.50
   3  12   0    2.60    0.80
  -3 -12   0    3.20    1.70
   3 -12   0    4.30    2.60
  -3 -12   0    2.10    1.00
   3 -12   0    4.90    2.30
   3 -12   0    3.10    1.60
  -3 -12   0    1.60    2.00
  -3 -12   0    3.40    2.30
   3  12   1  199.08    9.10
  -3  12  -1  185.38    9.20
   3  12   1  175.38    7.10
   3  12   1  180.98    9.30
   3  12   1  181.08    5.80
  -3  12  -1  196.18    7.90
  -3 -12  -1  175.98    8.60
   3 -12   1  181.38    7.30
  -3 -12  -1  187.98    8.80
   3 -12   1  179.08    8.60
  -3 -12  -1  190.38    8.90
  -3 -12  -1  182.98    7.10
   3 -12   1  175.88    9.80
  -3  12  -2    4.40    2.30
   3  12   2    0.60    1.50
  -3  12  -2    1.30    1.70
   3  12   2    1.20    2.10
   3  12   2    3.70    1.50
   3  12   2   -0.20    1.60
   3 -12   2    1.90    2.90
   3 -12   2    3.90    2.50
   3 -12   2    2.50    1.70
  -3 -12  -2   -0.50    2.30
  -3 -12  -2    3.30    2.10
  -3 -12  -2    1.80    1.70
   3 -12   2    3.80    2.30
   3  12   3   71.49    5.00
   3  12   3   86.09    6.30
   3  12   3   72.19    5.80
   3  12   3   68.69    5.50
  -3  12  -3   64.69    5.50
  -3  12  -3   66.39    7.60
   3 -12   3   80.49    7.60
  -3 -12  -3   71.79    4.60
   3 -12   3   62.99    5.20
  -3 -12  -3   65.79    6.70
  -3  12  -4    1.70    2.30
   3  12   4   -0.60    2.10
  -3  12  -4    3.20    3.40
   3  12   4    1.10    2.30
   3  12   4    1.20    2.10
   3 -12   4   -4.00    1.40
  -3 -12  -4    2.10    1.20
   3 -12   4    1.60    2.30
  -3 -12  -4   -0.30    1.30
  -3 -12  -4   -2.80    2.40
   3  12   5   59.49    6.00
  -3  12  -5   48.10    7.10
  -3  12  -5   63.99    6.60
   3  12   5   65.09    5.80
   3 -12   5   64.99    8.50
   3 -12   5   49.00    2.90
  -3 -12  -5   66.29    9.30
  -3  12  -6    4.10    2.60
   3  12   6    6.30    3.00
   3  12   6    2.10    2.70
   3 -12   6    4.40    1.80
   3 -12   6    4.30    1.50
   3 -12   6    0.00    3.30
  -3 -12  -6    5.50    4.20
   3 -12   6    3.30    2.60
   3  12   7    2.00    3.20
   3  12   7   -3.10    2.90
  -3  12  -7    3.90    4.10
  -3 -12  -7    4.30    4.60
   3 -12   7    2.10    4.00
   3 -12   7   -4.50    2.70
   3 -12   7    5.90    2.50
   3 -12   7   -1.40    1.60
  -3  13   7    2.40    2.50
  -3  13   7    6.50    3.60
  -3 -13   7    2.50    2.20
  -3 -13   7   -1.20    1.90
  -3 -13   7   -2.00    2.20
   3 -13  -7    3.40    3.90
  -3 -13   7    9.40    4.70
   3  13  -6    1.80    2.70
  -3  13   6    0.10    2.20
  -3  13   6    0.50    2.20
  -3 -13   6   -1.50    1.60
   3 -13  -6    1.60    2.40
  -3 -13   6   -1.10    2.60
  -3 -13   6    1.10    1.80
  -3 -13   6    4.70    2.80
  -3 -13   6   -0.30    1.80
  -3  13   5   20.30    3.80
  -3  13   5   14.00    3.50
   3  13  -5   15.50    4.00
  -3 -13   5   10.60    2.00
  -3 -13   5    8.90    4.30
  -3 -13   5    9.70    2.30
   3 -13  -5   13.80    4.30
   3 -13  -5    9.90    1.70
   3 -13  -5   12.30    2.10
  -3 -13   5   12.20    3.50
  -3 -13   5   11.50    2.30
  -3  13   4    7.70    2.70
  -3  13   4   10.60    3.00
   3  13  -4    1.90    2.60
  -3 -13   4    5.40    1.20
  -3 -13   4    5.30    4.00
  -3 -13   4    6.30    1.60
  -3 -13   4    5.40    2.10
   3 -13  -4   11.10    3.70
   3 -13  -4    7.50    1.90
   3 -13  -4    6.00    2.20
   3 -13  -4    3.80    2.60
  -3  13   3    4.30    2.40
   3  13  -3    5.70    2.60
   3  13  -3    4.80    1.90
  -3  13   3    6.90    2.40
  -3  13   3    5.80    2.30
   3 -13  -3    6.20    2.30
   3 -13  -3    5.20    2.70
   3 -13  -3    7.40    2.40
  -3 -13   3    4.20    1.80
   3 -13  -3    4.90    2.40
   3 -13  -3   -0.60    1.70
  -3 -13   3    6.70    3.10
  -3 -13   3    5.00    1.00
  -3  13   2  116.09    6.10
  -3  13   2  109.09    6.90
   3  13  -2  100.69    3.40
  -3  13   2  106.29    5.50
   3  13  -2  112.79    5.50
   3  13  -2   91.39    7.60
   3  13  -2  109.09    7.10
  -3 -13   2  111.09    6.00
  -3 -13   2  108.99    8.20
   3 -13  -2  114.49    7.10
   3 -13  -2   98.39    6.50
  -3 -13   2  103.79    6.70
   3 -13  -2  101.99    7.00
   3 -13  -2  107.59    6.50
  -3 -13   2  105.39    3.30
   3  13  -1  198.88    5.20
   3  13  -1  214.78    7.50
  -3  13   1  207.08    6.60
   3  13  -1  198.78   11.00
  -3  13   1  222.28    8.30
  -3  13   1  205.18    6.10
   3  13  -1  203.48    9.70
  -3  13   1  205.88    9.50
   3 -13  -1  201.68    9.00
   3 -13  -1  202.98    9.90
  -3 -13   1  224.58   11.30
   3 -13  -1  191.68    8.70
  -3 -13   1  195.08    9.10
   3 -13  -1  206.88   10.30
  -3 -13   1  211.08    5.70
  -3  13   0   75.69    6.00
   3  13   0   91.49    6.30
   3  13   0   77.09    4.60
  -3  13   0   84.59    5.30
   3  13   0   77.29    3.20
   3  13   0   69.79    6.50
  -3 -13   0   66.89    5.40
   3 -13   0   83.29    5.20
  -3 -13   0   78.49    6.50
  -3 -13   0   75.89    3.90
   3 -13   0   78.69    5.70
   3 -13   0   79.69    6.60
  -3 -13   0   77.99    5.50
   3  13   1  166.18    5.60
  -3  13  -1  160.48    8.90
   3  13   1  165.78    9.10
   3  13   1  177.38    7.20
   3  13   1  163.08    8.60
  -3  13  -1  154.08    7.30
  -3 -13  -1  154.58    8.20
   3 -13   1  161.58    9.70
  -3 -13  -1  166.08    8.60
   3 -13   1  153.28    6.90
   3 -13   1  180.18   10.70
  -3 -13  -1  180.28    8.20
  -3 -13  -1  162.88    8.60
   3 -13   1  153.18    8.10
   3  13   2    3.40    2.40
  -3  13  -2    3.00    2.50
   3  13   2    3.70    2.00
  -3  13  -2    6.50    2.50
   3 -13   2    3.80    1.70
  -3 -13  -2    6.90    2.80
   3 -13   2    6.50    2.80
  -3 -13  -2    2.60    2.20
  -3  13  -3   38.90    6.00
   3  13   3   54.89    6.50
   3  13   3   40.00    5.20
   3  13   3   42.30    4.10
  -3  13  -3   45.70    5.60
  -3 -13  -3   32.40    5.80
   3 -13   3   38.20    6.40
  -3 -13  -3   40.20    3.80
   3 -13   3   39.20    3.60
  -3 -13  -3   38.40    4.10
   3  13   4   48.90    6.00
   3  13   4   45.30    4.70
   3  13   4   47.70    6.10
  -3  13  -4   44.20    6.30
  -3  13  -4   62.09    5.90
  -3 -13  -4   47.80    7.10
   3 -13   4   44.20    4.90
  -3 -13  -4   45.40    3.70
  -3 -13  -4   44.90    4.60
   3 -13   4   47.60    7.30
  -3  13  -5    2.70    3.20
  -3  13  -5    3.60    2.60
   3  13   5    1.70    2.30
   3  13   5    0.00    2.00
  -3 -13  -5    4.10    4.00
   3 -13   5    0.10    0.60
   3 -13   5    3.40    3.40
   3 -13   5    1.50    0.60
  -3  13  -6   11.40    3.90
   3  13   6   12.70    3.50
   3  13   6    7.60    3.60
   3 -13   6    9.30    2.50
   3 -13   6    3.40    4.90
   3 -13   6    5.40    3.60
  -3 -13  -6   15.20    5.30
   3 -13   6    9.00    1.60
  -3  13  -7   13.80    4.30
   3  13   7   23.80    5.00
   3  13   7   14.70    4.80
  -3 -13  -7   22.40    6.80
   3 -13   7   13.90    5.10
   3 -13   7   11.80    4.70
   3 -13   7   17.00    3.60
  -3  14   7   16.40    3.90
   3  14  -7   13.40    4.30
  -3  14   7    5.30    3.30
   3 -14  -7   11.10    4.50
  -3 -14   7    5.10    5.20
  -3 -14   7    5.60    2.80
  -3 -14   7    5.90    2.70
  -3  14   6    3.50    2.80
  -3  14   6    3.90    2.20
   3  14  -6    1.50    2.90
  -3 -14   6    3.10    1.90
   3 -14  -6    9.10    3.20
  -3 -14   6   -3.00    1.50
  -3 -14   6    4.60    4.00
  -3 -14   6    5.00    3.30
  -3 -14   6    2.30    2.00
  -3  14   5    0.10    1.90
  -3  14   5    0.70    1.90
   3  14  -5    0.60    2.50
  -3 -14   5   -0.60    1.70
   3 -14  -5    0.50    1.10
  -3 -14   5    1.50    1.40
  -3 -14   5    4.30    3.40
  -3 -14   5   -2.90    1.00
  -3 -14   5   -1.50    2.40
   3 -14  -5   -0.10    1.40
   3 -14  -5   -2.00    2.00
  -3  14   4   67.19    6.50
  -3  14   4   73.19    6.40
  -3  14   4   67.89    5.60
   3  14  -4   51.69    7.00
  -3 -14   4   62.99    3.70
  -3 -14   4   59.09    2.90
  -3 -14   4   74.99    4.50
   3 -14  -4   64.59    5.00
  -3 -14   4   76.19    7.90
   3 -14  -4   68.59    6.40
   3  14  -3    0.00    1.40
  -3  14   3   -1.00    1.40
  -3  14   3   -1.60    1.80
   3  14  -3    0.50    1.90
  -3  14   3   -1.30    1.80
  -3 -14   3    0.80    1.50
   3 -14  -3    3.40    2.50
   3 -14  -3    0.30    1.60
  -3 -14   3    1.00    2.30
  -3 -14   3   -0.70    0.60
   3 -14  -3    0.20    1.80
   3 -14  -3   -0.70    1.40
  -3  14   2  258.47    8.80
   3  14  -2  268.27   11.80
   3  14  -2  247.68    6.20
   3  14  -2  267.57    9.20
  -3  14   2  260.07    9.70
  -3  14   2  252.67   11.20
   3 -14  -2  280.37   11.70
   3 -14  -2  248.68   11.60
   3 -14  -2  257.27   11.00
   3 -14  -2  267.17   10.90
  -3 -14   2  268.67   10.40
  -3 -14   2  272.27    6.30
  -3  14   1   60.89    5.70
   3  14  -1   61.09    4.00
  -3  14   1   60.09    3.30
   3  14  -1   56.39    5.20
  -3  14   1   56.09    3.00
  -3  14   1   56.69    4.40
   3  14  -1   58.69    2.60
  -3 -14   1   55.59    2.80
   3 -14  -1   50.09    4.70
   3 -14  -1   56.19    5.70
  -3 -14   1   56.49    4.50
  -3 -14   1   45.80    6.60
   3 -14  -1   54.19    5.10
   3  14   0   91.69    3.60
   3  14   0   94.99    5.10
   3  14   0   90.39    6.70
  -3  14   0   92.79    7.10
  -3  14   0   87.59    5.40
   3 -14   0   91.29    7.50
  -3 -14   0   98.79    4.60
   3 -14   0   94.99    7.50
   3 -14   0   84.59    6.90
  -3 -14   0   96.69    7.50
  -3 -14   0   78.49    5.90
   3  14   1    1.70    1.10
  -3  14  -1    0.00    1.70
   3  14   1    3.30    1.90
   3  14   1    2.80    2.40
  -3  14  -1    1.50    1.70
  -3 -14  -1    0.30    1.20
  -3 -14  -1    1.70    2.40
   3 -14   1    1.90    2.80
  -3 -14  -1    4.40    2.40
   3 -14   1    1.40    1.50
  -3  14  -2    5.40    2.90
  -3  14  -2    8.20    2.60
   3  14   2    9.60    3.20
   3  14   2    6.40    1.80
   3  14   2    7.20    2.70
  -3 -14  -2    8.10    2.60
  -3 -14  -2    6.20    2.50
   3 -14   2    1.60    1.80
  -3 -14  -2    7.90    2.90
   3 -14   2    7.30    3.60
  -3  14  -3    8.90    2.90
   3  14   3    8.70    2.80
   3  14   3    4.20    2.10
  -3  14  -3    7.00    3.60
   3  14   3    8.20    3.10
  -3 -14  -3    7.70    2.60
   3 -14   3   11.00    3.90
   3 -14   3    2.00    2.10
  -3 -14  -3    6.60    3.60
  -3 -14  -3    7.10    2.70
  -3  14  -4   25.20    4.40
   3  14   4   28.30    4.30
  -3  14  -4   32.20    6.10
   3  14   4   31.60    5.30
   3  14   4   26.00    4.80
  -3 -14  -4   29.50    6.20
  -3 -14  -4   19.50    2.90
   3 -14   4   34.20    6.30
  -3 -14  -4   40.30    3.50
  -3  14  -5   13.60    3.70
   3  14   5   16.60    4.00
  -3  14  -5   13.80    4.60
   3  14   5    8.40    3.70
  -3 -14  -5   13.10    4.20
   3 -14   5   13.10    4.70
   3  14   6    6.60    3.70
  -3  14  -6    9.30    3.20
   3  14   6    4.70    3.00
  -3 -14  -6    2.10    3.80
   3 -14   6    2.10    0.80
   3 -14   6    1.50    1.00
   3 -14   6    4.00    4.50
  -3  14  -7    5.20    3.90
   3  14   7   -2.60    3.40
   3 -14   7   -3.60    1.20
   3 -14   7   -5.20    3.80
  -3  15   7   -2.60    3.00
  -3  15   7   -0.10    2.70
   3  15  -7    2.10    3.70
  -3 -15   7   -1.90    3.10
  -3 -15   7   -2.00    2.00
   3 -15  -7    2.60    3.90
  -3  15   6    6.60    2.80
   3  15  -6   10.10    3.60
  -3  15   6   10.10    3.70
  -3 -15   6   12.40    5.20
  -3 -15   6    2.70    1.90
   3 -15  -6   15.20    4.40
  -3 -15   6    8.60    3.60
  -3 -15   6    6.10    2.50
   3  15  -5   36.10    6.20
  -3  15   5   36.50    5.20
  -3  15   5   40.00    5.70
   3 -15  -5   31.70    5.80
  -3 -15   5   55.89    8.60
   3 -15  -5   34.50    4.20
  -3 -15   5   29.90    3.80
  -3 -15   5   25.60    2.50
  -3 -15   5   32.80    4.50
   3 -15  -5   35.00    3.00
  -3 -15   5   33.50    3.30
  -3  15   4   63.19    5.80
  -3  15   4   68.49    6.10
  -3  15   4   76.49    6.00
   3  15  -4   79.09    7.20
  -3 -15   4   74.29    5.70
  -3 -15   4   62.69    9.10
   3 -15  -4   58.39    6.00
  -3 -15   4   53.79    2.80
  -3 -15   4   63.79    3.60
  -3 -15   4   64.19    4.40
   3 -15  -4   60.69    5.30
  -3  15   3   -0.10    2.10
   3  15  -3    0.60    3.40
  -3  15   3    0.70    1.80
   3  15  -3   -0.50    1.50
  -3  15   3    2.10    2.30
  -3 -15   3    0.40    0.70
   3 -15  -3   -0.20    2.00
   3 -15  -3   -3.00    1.60
   3 -15  -3    0.90    2.00
  -3 -15   3    0.10    1.80
  -3 -15   3   -1.60    1.40
  -3  15   2   12.00    3.00
  -3  15   2   13.90    3.50
  -3  15   2   14.20    2.50
   3  15  -2    9.00    3.30
   3  15  -2    9.10    1.20
   3  15  -2   10.30    2.40
   3 -15  -2    6.20    2.90
  -3 -15   2   10.40    1.30
   3 -15  -2    8.90    3.10
  -3 -15   2   14.50    4.30
  -3 -15   2   11.00    2.60
  -3  15   1   10.90    1.50
   3  15  -1   16.40    2.80
  -3  15   1   13.60    2.90
  -3  15   1   18.80    4.00
   3  15  -1    9.90    1.40
  -3  15   1   12.80    1.80
   3  15  -1   12.20    3.60
  -3 -15   1   15.30    4.40
  -3 -15   1    9.40    1.50
   3 -15  -1    3.30    2.50
   3 -15  -1    7.90    3.30
   3 -15  -1   18.80    4.50
  -3 -15   1   14.50    2.90
   3  15   0   69.29    3.30
   3  15   0   77.89    6.30
  -3  15   0   76.09    6.60
  -3  15   0   71.39    5.20
   3  15   0   71.89    4.60
  -3 -15   0   79.99    7.20
  -3 -15   0   67.99    4.00
   3 -15   0   71.09    6.80
   3 -15   0   81.19    5.60
  -3 -15   0   65.59    5.40
  -3 -15   0   66.39    7.90
  -3  15  -1  257.57   10.00
   3  15   1  253.67   13.40
  -3  15  -1  224.18   11.50
   3  15   1  231.58    7.20
   3  15   1  247.18    8.90
  -3 -15  -1  246.58    9.00
   3 -15   1  237.68    9.40
  -3 -15  -1  257.47   12.10
  -3 -15  -1  240.78   11.00
  -3 -15  -1  243.78   11.50
   3 -15   1  268.67   13.30
   3  15   2  193.48    8.30
   3  15   2  203.98    7.30
  -3  15  -2  189.78    9.20
  -3  15  -2  202.68   11.00
   3  15   2  208.38   10.70
   3 -15   2  176.78   13.30
  -3 -15  -2  205.48   10.50
  -3 -15  -2  188.38    9.40
   3 -15   2  189.78    8.20
  -3 -15  -2  201.38   10.90
   3  15   3   49.20    4.30
  -3  15  -3   45.30    5.90
  -3  15  -3   60.19    7.80
   3  15   3   56.09    6.80
  -3 -15  -3   51.39    4.60
   3 -15   3   53.69    7.90
  -3 -15  -3   45.10    6.70
  -3 -15  -3   47.30    4.80
   3 -15   3   47.00    4.30
   3  15   4    2.50    2.40
  -3  15  -4    4.40    2.90
   3  15   4    6.80    2.40
  -3  15  -4    4.10    3.10
  -3 -15  -4    3.60    2.00
   3 -15   4    1.00    3.60
  -3 -15  -4    8.20    3.60
  -3 -15  -4    4.70    1.90
  -3  15  -5    1.50    4.10
   3  15   5    1.10    2.70
  -3  15  -5    5.20    2.90
   3  15   5   -1.50    1.80
  -3 -15  -5   -0.70    0.70
  -3 -15  -5    1.10    0.90
   3 -15   5    3.60    3.30
  -3 -15  -5    1.10    3.10
   3  15   6   -3.80    2.60
   3  15   6    2.70    2.30
  -3  15  -6    8.80    3.60
   3 -15   6   -1.10    4.20
  -3 -15  -6    5.60    4.10
  -3  16   6   30.20    5.10
  -3  16   6   27.40    5.30
   3  16  -6   23.10    5.90
  -3 -16   6   32.50    6.70
   3 -16  -6   26.00    5.10
  -3 -16   6   22.00    3.60
   3  16  -5    0.80    3.00
  -3  16   5    9.30    3.20
  -3  16   5    8.10    3.10
  -3 -16   5   15.20    3.40
  -3 -16   5    4.10    2.10
  -3 -16   5    7.80    3.90
   3 -16  -5    5.10    1.80
   3 -16  -5    3.10    2.70
  -3 -16   5    3.70    1.70
  -3  16   4   45.00    6.30
  -3  16   4   39.80    5.10
   3  16  -4   44.50    6.60
  -3  16   4   38.10    5.40
   3 -16  -4   48.30    6.30
  -3 -16   4   33.20    4.60
   3 -16  -4   39.20    4.70
   3 -16  -4   37.50    4.80
  -3 -16   4   37.70    3.70
  -3 -16   4   51.99    8.60
  -3 -16   4   36.80    2.60
  -3 -16   4   34.40    2.20
   3  16  -3   14.30    4.40
   3  16  -3   15.00    2.80
  -3  16   3   12.20    3.10
  -3  16   3   10.20    3.20
  -3 -16   3    6.00    2.20
   3 -16  -3   11.80    3.20
  -3 -16   3    2.90    2.90
  -3 -16   3    8.80    1.20
   3 -16  -3    8.40    3.70
   3  16  -2   12.00    2.50
  -3  16   2   11.90    2.30
   3  16  -2   13.80    1.30
  -3  16   2   11.50    2.80
  -3 -16   2   10.70    1.20
   3 -16  -2   19.60    4.60
  -3 -16   2    9.90    2.50
  -3 -16   2    8.20    4.20
   3 -16  -2   12.30    3.30
  -3  16   1    3.50    1.10
   3  16  -1    4.60    2.80
  -3  16   1    4.70    1.20
  -3  16   1   -0.20    1.90
   3  16  -1    3.80    1.00
   3  16  -1    4.80    1.60
  -3 -16   1    2.90    1.10
   3 -16  -1    4.00    2.50
   3 -16  -1    4.10    3.30
  -3 -16   1    1.90    3.10
  -3 -16   1    6.00    2.20
   3  16   0   11.30    1.70
   3  16   0    8.30    3.00
  -3  16   0   11.80    3.80
  -3  16   0   11.30    2.90
   3  16   0   12.80    2.70
  -3 -16   0   12.20    2.20
  -3 -16   0   12.60    3.20
  -3 -16   0   16.30    4.00
   3 -16   0   12.10    2.90
   3 -16   0   16.90    4.50
   3  16   1   78.09    4.00
  -3  16  -1   78.69    7.00
   3  16   1   82.29    5.20
   3  16   1   76.79    6.70
  -3  16  -1   82.99    5.80
   3 -16   1   81.29    5.50
  -3 -16  -1   84.49    6.50
  -3 -16  -1   88.09    7.60
  -3 -16  -1   84.99    7.00
   3  16   2    7.90    3.10
   3  16   2    4.60    2.60
  -3  16  -2    5.70    2.80
  -3  16  -2    1.90    2.20
   3  16   2    5.40    1.80
  -3 -16  -2    4.00    2.70
   3 -16   2    0.90    3.10
  -3 -16  -2    5.00    3.10
   3 -16   2    2.50    1.60
  -3 -16  -2    5.20    2.80
   3  16   3   28.00    5.10
   3  16   3   32.10    3.90
  -3  16  -3   36.00    5.10
  -3  16  -3   27.10    5.30
   3 -16   3   32.90    6.90
  -3 -16  -3   36.70    5.20
  -3 -16  -3   37.60    6.40
  -3 -16  -3   36.70    5.10
  -3  16  -4    3.70    2.50
   3  16   4   -0.50    1.70
  -3  16  -4   -1.20    2.00
   3  16   4   -4.20    2.20
   3 -16   4   -5.90    2.60
  -3 -16  -4    5.70    3.40
  -3 -16  -4    0.30    1.70
   3  16   5    2.60    2.60
   3  16   5    3.50    2.80
  -3  16  -5    2.50    3.40
  -3  16  -5    6.90    3.40
  -3 -16  -5    2.40    1.10
   3 -16   5    8.30    4.50
  -3 -16  -5    4.30    4.00
  -3 -16  -5    0.00    1.30
   3  16   6   -1.00    3.00
  -3  16  -6    6.40    3.70
   3  16   6    6.00    4.20
  -3 -16  -6    5.50    5.20
   3 -16   6    1.10    3.70
  -3  17   6    0.60    3.10
   3  17  -6   -2.80    3.70
  -3  17   6    4.30    2.80
  -3 -17   6   -1.50    2.00
  -3 -17   6    5.70    4.40
   3  17  -5    0.70    2.40
  -3  17   5   -2.50    2.40
  -3  17   5   -0.50    2.60
  -3 -17   5    0.10    1.30
  -3 -17   5    0.00    1.60
   3 -17  -5    3.30    1.80
  -3 -17   5    2.70    2.90
   3 -17  -5    7.00    3.20
  -3 -17   5   -1.70    1.70
  -3 -17   5    2.80    4.30
   3 -17  -5    3.00    3.80
  -3  17   4   16.60    3.80
  -3  17   4    6.50    2.80
   3  17  -4    7.20    3.20
  -3  17   4    5.40    3.00
   3 -17  -4   10.50    3.20
  -3 -17   4    6.20    1.10
   3 -17  -4   10.30    2.80
  -3 -17   4    8.70    2.30
  -3 -17   4    6.90    1.10
  -3 -17   4   12.50    3.00
  -3 -17   4   13.90    5.40
  -3  17   3   -1.70    1.90
  -3  17   3   -3.10    2.20
  -3  17   3    0.10    1.90
   3  17  -3   -2.10    2.30
   3  17  -3    4.30    2.20
   3 -17  -3    1.20    2.60
  -3 -17   3    1.70    2.70
   3 -17  -3    3.40    3.40
  -3 -17   3   -0.10    0.60
  -3 -17   3    1.60    1.90
  -3  17   2   34.30    3.20
   3  17  -2   38.20    6.30
   3  17  -2   40.00    4.00
  -3  17   2   43.40    4.50
  -3  17   2   40.70    5.90
  -3 -17   2   54.29    8.60
  -3 -17   2   35.70    3.90
   3 -17  -2   32.20    5.20
  -3 -17   2   43.00    1.90
   3 -17  -2   33.50    5.80
  -3  17   1   -0.30    0.80
  -3  17   1   -1.00    1.80
  -3  17   1    0.60    0.70
   3  17  -1   -0.40    1.70
   3  17  -1    0.40    2.00
   3  17  -1    1.60    0.90
  -3  17   1    0.10    2.30
   3 -17  -1    4.60    3.00
  -3 -17   1   -0.50    2.60
  -3 -17   1    1.30    2.00
  -3 -17   1    0.30    1.10
  -3  17   0   31.00    4.40
   3  17   0   28.30    5.40
   3  17   0   25.90    2.40
  -3  17   0   38.30    6.00
   3  17   0   30.90    3.80
  -3 -17   0   32.50    6.20
  -3 -17   0   37.20    5.10
   3  17   1    4.80    2.60
  -3  17  -1    1.50    2.10
  -3  17  -1    3.10    3.10
   3  17   1    2.50    2.30
   3  17   1    4.40    2.60
  -3 -17  -1    2.00    2.60
  -3 -17  -1    3.40    3.10
   3 -17   1    6.20    3.70
   3  17   2   -0.70    1.40
  -3  17  -2   -0.70    2.30
   3  17   2   -4.00    2.20
   3  17   2    1.20    2.40
  -3  17  -2    4.00    2.10
   3 -17   2    1.60    2.70
  -3 -17  -2   -2.80    2.30
  -3 -17  -2    1.10    2.30
  -3 -17  -2    6.90    3.20
   3  17   3   19.20    3.20
  -3  17  -3   24.60    4.50
   3  17   3   18.40    4.20
   3  17   3   16.60    4.60
  -3  17  -3   22.70    5.30
  -3 -17  -3   32.40    5.00
   3 -17   3   17.20    5.60
  -3 -17  -3   20.70    4.90
  -3 -17  -3   19.10    4.00
   3  17   4    2.20    2.10
  -3  17  -4   -1.90    2.30
   3  17   4    1.50    1.90
  -3 -17  -4   -0.60    2.30
  -3 -17  -4    3.70    3.30
  -3 -17  -4    3.20    2.30
   3 -17   4   -1.20    2.70
   3  17   5   -0.30    2.20
  -3  17  -5   -0.80    2.90
   3  17   5   -1.80    3.00
  -3 -17  -5   -0.80    1.60
  -3 -17  -5   -3.50    4.00
  -3 -17  -5   -1.20    1.20
  -3  18   5    0.80    2.90
   3  18  -5    1.70    3.20
  -3  18   5    1.90    2.60
  -3 -18   5    2.60    5.00
   3 -18  -5    6.10    2.20
  -3 -18   5   -2.10    1.80
  -3  18   4    3.70    3.00
  -3  18   4    4.60    2.80
   3  18  -4    8.30    4.60
   3 -18  -4   14.90    3.90
  -3 -18   4   15.90    5.80
  -3 -18   4    9.80    2.50
  -3 -18   4    7.80    2.70
   3 -18  -4    6.10    2.70
  -3  18   3   -2.00    2.60
  -3  18   3   -2.00    2.00
   3  18  -3    3.70    3.90
  -3  18   3    6.10    2.60
   3 -18  -3    0.80    3.70
   3 -18  -3    6.20    2.80
  -3 -18   3    5.40    2.20
  -3 -18   3   14.00    4.70
   3  18  -2    6.00    2.70
  -3  18   2    1.40    2.20
  -3  18   2    1.50    2.40
   3  18  -2    5.40    2.00
  -3  18   2    4.90    1.80
  -3  18   2   -0.20    1.40
   3 -18  -2   -3.10    2.00
  -3 -18   2    1.80    1.90
  -3 -18   2    6.80    3.60
   3  18  -1    8.80    2.50
  -3  18   1    8.60    3.70
   3  18  -1   11.20    1.40
  -3  18   1   11.20    0.90
  -3  18   1   18.40    3.50
   3  18  -1   21.20    5.00
  -3 -18   1   12.00    4.30
  -3 -18   1   16.80    3.40
  -3  18   0   -2.70    1.80
  -3  18   0    0.30    2.10
   3  18   0   -0.10    1.10
   3  18   0    0.40    2.30
   3  18   0    3.30    2.30
  -3 -18   0    4.50    2.90
  -3 -18   0    3.70    2.60
   3 -18   0   -2.60    2.30
   3  18   1   32.90    4.50
  -3  18  -1   31.10    4.70
  -3  18  -1   25.70    5.60
   3  18   1   35.10    6.20
  -3 -18  -1   39.40    6.70
  -3 -18  -1   36.40    5.60
   3 -18   1   38.30    6.70
  -3  18  -2    0.70    3.30
  -3  18  -2    1.10    2.10
   3  18   2   -2.50    1.40
   3  18   2    2.80    2.70
   3 -18   2   -0.60    3.40
  -3 -18  -2   -2.20    2.70
  -3 -18  -2   -2.70    2.40
  -3  18  -3   -1.30    2.20
  -3  18  -3    0.90    2.20
   3  18   3   -1.80    1.60
   3  18   3    1.00    2.20
   3  18   3    4.00    3.20
  -3 -18  -3    2.50    2.60
  -3 -18  -3    4.20    2.90
   3 -18   3   -2.70    3.40
  -3 -18  -3   10.80    3.50
  -3  18  -4    5.60    4.60
   3  18   4    2.10    2.40
  -3  18  -4    4.80    3.10
   3  18   4    7.80    3.80
   3 -18   4    2.80    4.60
  -3 -18  -4   -1.40    2.30
  -3 -18  -4    3.70    3.30
  -3 -18  -4   -0.80    3.20
   3  19  -4    0.70    3.20
  -3  19   4    5.90    3.40
  -3  19   4    4.30    3.30
  -3 -19   4    2.10    2.20
   3 -19  -4    4.20    2.70
  -3 -19   4    6.50    5.30
   3  19  -3    1.10    3.40
  -3  19   3   -2.70    2.50
  -3  19   3    1.60    3.10
  -3  19   3   -2.20    1.70
   3 -19  -3    3.90    3.10
  -3 -19   3    4.90    2.20
  -3 -19   3    6.30    4.10
  -3  19   2   10.40    2.10
   3  19  -2   13.80    3.20
  -3  19   2    4.80    1.90
  -3  19   2    9.60    2.80
  -3  19   2   13.50    4.60
   3  19  -2   11.40    4.40
  -3 -19   2   11.50    2.80
  -3 -19   2   17.80    5.40
   3  19  -1    3.60    3.20
   3  19  -1    2.10    2.40
   3  19  -1    3.90    1.00
  -3  19   1    2.10    2.40
  -3  19   1    2.20    3.10
  -3 -19   1    7.10    2.70
  -3 -19   1    8.20    4.20
   3 -19  -1    7.70    3.50
   3  19   0    2.90    1.40
  -3  19   0   -6.00    2.40
   3  19   0    0.90    3.20
  -3 -19   0    7.30    3.60
  -3 -19   0    9.40    3.20
   3 -19   0    4.10    3.60
   3  19   1   34.00    3.50
  -3  19  -1   37.10    5.10
   3  19   1   34.50    6.40
   3  19   1   24.40    3.90
  -3  19  -1   29.50    5.70
  -3 -19  -1   40.60    6.00
  -3 -19  -1   39.50    7.00
   3 -19   1   32.70    6.70
   3  19   2   -4.20    1.50
   3  19   2   -1.50    1.80
  -3  19  -2   -2.90    3.30
   3 -19   2   -0.40    3.10
  -3 -19  -2   -3.20    2.40
  -3 -19  -2    6.80    3.30
  -3  19  -3    4.20    3.60
   3  19   3    8.90    5.80
  -3  19  -3    8.50    3.20
   3  19   3   -0.50    1.80
  -3 -19  -3   12.00    4.60
  -3 -19  -3    9.20    4.00
  -3 -19  -3    3.40    2.80
   3 -19   3   -2.00    3.40
  -3  19  -4   14.30    5.70
   3  19   4    3.60    2.60
   3  19   4    4.30    3.80
  -3  19  -4    2.80    3.20
   3 -19   4    1.30    4.90
  -3 -19  -4    0.80    2.80
  -3 -19  -4   -1.20    4.10
   3  20  -3   39.40    6.70
  -3  20   3   36.80    6.20
  -3  20   3   38.40    5.30
  -3 -20   3   55.59   10.70
   3 -20  -3   47.30    6.60
  -3  20   2    0.40    3.00
   3  20  -2    4.80    3.60
  -3  20   2    3.90    1.80
   3  20  -2   -1.00    2.30
  -3  20   2   -6.10    2.00
  -3 -20   2   -0.50    1.90
   3 -20  -2   -0.10    3.00
  -3 -20   2    3.70    4.10
   3  20  -1    2.50    3.90
   3  20  -1    2.10    1.00
   3  20  -1    1.10    2.50
  -3  20   1   -2.20    2.20
  -3  20   1   -5.90    2.50
  -3 -20   1    1.50    2.40
  -3 -20   1    5.90    3.60
   3 -20  -1   -0.10    3.20
   3  20   0   -2.90    2.80
  -3  20   0   -2.50    3.10
  -3  20   0   -1.90    2.10
   3  20   0   -4.50    2.80
   3  20   0    0.20    1.40
  -3 -20   0    0.20    3.70
   3 -20   0    5.60    4.10
  -3 -20   0    1.70    2.70
   3  20   1   11.80    2.40
  -3  20  -1    5.60    3.00
   3  20   1    9.60    4.20
  -3  20  -1    5.00    3.80
  -3 -20  -1    6.30    3.30
  -3 -20  -1    3.30    3.10
   3 -20   1    5.60    3.80
   3  20   2   -2.90    2.40
   3  20   2   -1.30    1.70
  -3  20  -2    8.10    3.10
  -3  20  -2   -5.20    3.30
  -3 -20  -2    7.40    4.00
   3 -20   2   -7.00    3.30
  -3 -20  -2    1.80    3.50
   3  20   3    2.50    3.50
  -3  20  -3    0.60    3.70
   3  20   3    0.30    2.10
  -3  20  -3    9.00    3.60
  -3 -20  -3    3.50    3.60
  -3 -20  -3   10.50    4.20
   3 -20   3   -3.00    3.70
  -3  21   1    4.70    4.00
   3  21  -1    2.00    2.60
  -3  21   1   -2.90    2.40
   3 -21  -1   -2.80    3.10
  -3 -21   1   -1.00    4.20
  -3 -21   1    0.70    2.60
   3  21   0   30.00    6.20
  -3  21   0   24.40    6.20
   3  21   0   31.60    3.00
  -3  21   0   26.10    4.50
  -3 -21   0   36.40    8.00
  -3 -21   0   27.10    4.60
   3 -21   0   31.50    7.10
   3  21   1    1.70    2.00
  -3  21  -1   12.30    3.80
  -3  21  -1    6.10    4.70
   3  21   1    3.00    4.40
  -3 -21  -1    6.70    3.90
   3 -21   1   17.50    6.10
  -3 -21  -1    9.90    3.50
  -4   0   9    0.70    3.20
  -4   0   9   -1.40    2.10
  -4   0   9   -1.40    1.60
  -4   0   9   -1.40    2.60
  -4   0   9   -2.70    1.90
  -4   0   9   -4.90    2.40
  -4   0   8   43.50    4.80
  -4   0   8   63.09    8.60
  -4   0   8   56.09    4.90
  -4   0   8   48.30    6.80
  -4   0   8   47.80    4.10
  -4   0   8   46.80    4.20
  -4   0   7   -1.60    1.50
   4   0  -7    1.80    1.80
  -4   0   7   -0.30    1.60
  -4   0   7   -1.90    1.90
  -4   0   7   -3.70    1.40
  -4   0   7   -1.80    1.20
  -4   0   6   90.49    7.00
   4   0  -6  100.09    6.20
  -4   0   6   97.39    4.60
  -4   0   6  114.59    6.30
  -4   0   6   85.49    7.80
  -4   0   6   99.59    6.90
  -4   0   6  100.59    5.70
  -4   0   5    1.00    1.50
  -4   0   5    1.90    1.70
  -4   0   5    0.80    1.40
  -4   0   5    0.80    0.90
   4   0  -5    0.20    1.40
  -4   0   5   -0.40    1.50
   4   0  -5   -1.60    1.30
  -4   0   5   -0.70    0.80
  -4   0   4   29.40    3.10
  -4   0   4   27.70    2.80
  -4   0   4   37.50    5.20
  -4   0   4   31.20    1.80
  -4   0   4   32.50    2.00
  -4   0   4   33.20    4.40
   4   0  -4   32.20    3.30
   4   0  -4   31.80    4.00
  -4   0   3   -1.30    0.90
  -4   0   3    0.50    1.20
  -4   0   3    0.90    0.40
   4   0  -3   -2.10    1.20
  -4   0   3   -0.10    0.40
  -4   0   3   -0.90    1.00
  -4   0   2  143.59    4.80
   4   0  -2  145.29    6.20
  -4   0   2  145.19    5.70
   4   0  -2  136.69    5.10
  -4   0   2  132.39    5.50
   4   0  -2  142.79    5.90
   4   0  -1    2.20    0.60
   4   0  -1    1.10    0.70
   4   0  -1    1.50    1.10
  -4   0   1    0.90    0.70
  -4   0   1    2.30    1.10
   4   0  -1    0.90    1.10
  -4   0   1    0.40    0.80
  -4   0   1    1.30    0.50
   4   0   0    3.50    0.90
   4   0   0    2.20    1.10
  -4   0   0    3.80    1.00
  -4   0   0    1.90    0.80
   4   0   0    1.60    0.80
  -4   0   0    3.10    1.00
   4   0   0    2.20    1.00
  -4   0   0    3.60    1.50
   4   0   1    1.00    0.80
  -4   0  -1   -0.40    0.90
   4   0   1    3.60    1.20
  -4   0  -1   -0.30    1.10
  -4   0  -1    2.20    1.20
   4   0   1    1.30    1.20
   4   0   1    0.00    0.70
  -4   0  -1    2.00    1.20
   4   0   2  399.76   10.70
  -4   0  -2  386.36   10.80
  -4   0  -2  389.86   11.00
  -4   0  -2  387.86   11.10
  -4   0  -2  390.06   11.60
   4   0   2  350.36   10.00
   4   0   2  397.06   11.10
   4   0   2  398.86   10.90
   4   0   3    0.70    1.10
   4   0   3    1.20    1.70
  -4   0  -3   -0.70    1.10
  -4   0  -3    0.50    1.50
  -4   0  -3    0.10    1.60
   4   0   3   -1.20    1.40
  -4   0  -3   -1.40    1.70
  -4   0  -4   40.10    4.00
  -4   0  -4   39.30    5.30
   4   0   4   37.00    4.50
   4   0   4   44.30    4.20
  -4   0  -4   37.20    5.20
   4   0   4   35.20    3.30
   4   0   4   43.90    4.10
  -4   0  -4   39.40    3.60
  -4   0  -5    0.10    2.10
  -4   0  -5    0.90    1.90
   4   0   5    0.90    1.50
   4   0   5    1.50    2.20
  -4   0  -5    3.20    1.90
   4   0   5    2.20    1.90
   4   0   5    1.30    1.30
  -4   0  -5    0.00    1.70
   4   0   6    1.90    2.70
  -4   0  -6    7.50    3.70
   4   0   6    5.10    2.50
   4   0   7    0.90    1.70
  -4   0  -7   -1.70    3.20
   4   0   7   -2.30    2.00
   4   0   7    3.40    2.20
   4   0   7   -0.50    2.00
   4   0   8   13.70    4.20
   4   0   8   12.90    3.20
  -4   0  -8    9.20    4.00
   4   0   8   10.30    2.90
   4   0   8   10.00    4.40
   4   0   9    1.20    4.90
   4   0   9    0.80    3.20
   4   0   9    1.00    2.00
  -4   0  -9    4.40    4.50
  -4   1   9    4.80    2.80
  -4   1   9    2.90    2.10
  -4   1   9   -3.30    2.40
  -4   1   9    5.20    2.20
  -4   1   9    1.50    2.50
  -4  -1   9   -1.70    2.80
  -4  -1   9    0.70    2.50
  -4  -1   9    4.60    3.30
  -4  -1   9    5.00    2.90
  -4  -1   9    0.30    2.20
  -4  -1   9    0.20    2.10
  -4   1   8   11.40    4.00
  -4   1   8   12.70    2.70
  -4   1   8   12.60    2.50
  -4   1   8    7.90    2.20
  -4   1   8   17.80    4.90
  -4  -1   8   12.50    4.20
  -4  -1   8   13.00    3.20
  -4  -1   8   10.30    3.20
  -4  -1   8   11.70    3.00
  -4  -1   8   13.80    2.80
  -4  -1   8    8.30    2.50
  -4   1   7   -0.50    1.60
  -4   1   7    1.90    2.10
   4   1  -7    2.40    2.20
  -4   1   7    0.40    1.50
  -4   1   7   -1.60    1.20
  -4   1   7    0.50    1.30
[truncated: 683,370 more chars]
